# Supplementary material for: Lurasidone Sub-Chronic Treatment During Adolescence Modulates Inflammatory and Inositol-Related Metabolic Pathways in the Prefrontal Cortex of Adult Male Rats Exposed to Prenatal Stress
Source: Biomolecules. 2026 Feb 20;16(2):327. doi: 10.3390/biom16020327 (PMC12938161; doi:10.3390/biom16020327)
Supplement: Supplementary file 1 [file biomolecules-16-00327-s001.zip]

Archive with 4 entries (4 files):
- Supplementary File S4.xlsx
- Supplementary File S1.xlsx
- Supplementary File S2.xlsx
- Supplementary File S3.xlsx
