# Supplementary material for: Lurasidone Sub-Chronic Treatment During Adolescence Modulates Inflammatory and Inositol-Related Metabolic Pathways in the Prefrontal Cortex of Adult Male Rats Exposed to Prenatal Stress
Source: Biomolecules. 2026 Feb 20;16(2):327. doi: 10.3390/biom16020327 (PMC12938161; doi:10.3390/biom16020327)
Supplement: Supplementary file 1 [file biomolecules-16-00327-s001.zip › Supplementary File S4.xlsx]

## Sheet: Pathways_affected_by_LUR_IPA
© 2000-2024 QIAGEN. All rights reserved.
Ingenuity Canonical Pathways	-log(p-value)	Ratio	z-score	Molecules
Interleukin-1 family signaling	2,72E00	8,55E-02	0,632	IL18,MAP3K7,NOD1,PELI1,PSMB2,PSMB3,PSMB9,PSMD6,PTPN2,SQSTM1
Retinol Biosynthesis	2,47E00	1,39E-01	1,342	CES1,DDHD2,PNPLA3,RBP2,RDH12
Activation of gene expression by SREBF (SREBP)	2,32E00	1,28E-01	-0,447	HMGCR,LSS,NFYA,NFYB,PPARA
PPAR Signaling	2,13E00	8,08E-02	0,707	FOS,IL18,JUN,KRAS,MAP3K7,NR1H3,PPARA,PPARGC1A
Signaling by NOTCH2	2,11E00	1,43E-01	-2,000	HES5,JAG2,MDK,MIB1
NAFLD Signaling Pathway	2,09E00	6,35E-02	-0,577	FOS,GSK3A,HMGCR,IL18,JUN,MAP3K7,NR1H3,PNPLA3,PPARA,PPARGC1A,PPP2R5B,TNFSF12
Fc epsilon receptor (FCERI) signaling	2,02E00	7,2E-02	0,333	FOS,JUN,KRAS,LAT2,MAP3K7,PSMB2,PSMB3,PSMB9,PSMD6
Metabolism of amine-derived hormones	1,93E00	1,76E-01	#NUM!	DDC,SLC5A5,TPO
D-myo-inositol-5-phosphate Metabolism	1,92E00	6,29E-02	-0,905	CILP,DUSP16,EPHX2,NUDT2,NUDT3,PDCD1,PLCH1,PPFIA1,PPP1R1A,PPP2R5B,PTPN2
D-myo-inositol (1,4,5,6)-Tetrakisphosphate Biosynthesis	1,8E00	6,29E-02	-1,265	CILP,DUSP16,EPHX2,NUDT2,NUDT3,PDCD1,PPFIA1,PPP1R1A,PPP2R5B,PTPN2
D-myo-inositol (3,4,5,6)-tetrakisphosphate Biosynthesis	1,8E00	6,29E-02	-1,265	CILP,DUSP16,EPHX2,NUDT2,NUDT3,PDCD1,PPFIA1,PPP1R1A,PPP2R5B,PTPN2
MSP-RON Signaling Pathway	1,79E00	9,62E-02	#NUM!	CSF2RB,F12,IL3RA,ITGB2,KLKB1
3-phosphoinositide Biosynthesis	1,78E00	5,98E-02	-1,508	CILP,DUSP16,EPHX2,NUDT2,NUDT3,PDCD1,PIP5K1B,PPFIA1,PPP1R1A,PPP2R5B,PTPN2
FAT10 Signaling Pathway	1,76E00	9,43E-02	#NUM!	PSMB2,PSMB3,PSMB9,PSMD6,SQSTM1
Superpathway of Inositol Phosphate Compounds	1,75E00	5,71E-02	-1,155	CILP,DUSP16,EPHX2,NUDT2,NUDT3,PDCD1,PIP5K1B,PLCH1,PPFIA1,PPP1R1A,PPP2R5B,PTPN2
Endocannabinoid Neuronal Synapse Pathway	1,7E00	6,38E-02	-0,378	ADCY10,CACNA2D3,CACNG8,GNA11,GNG13,GRIN3A,GRM1,MGLL,PLCH1
Interleukin-1 processing	1,69E00	2,5E-01	#NUM!	GSDMD,IL18
Incretin synthesis, secretion, and inactivation	1,68E00	1,43E-01	#NUM!	CDX2,GNG13,SPCS2
Mitotic G1 phase and G1/S transition	1,66E00	6,67E-02	2,121	CDKN2B,ORC2,PSMB2,PSMB3,PSMB9,PSMD6,PTK6,RRM2
Agranulocyte Adhesion and Diapedesis	1,65E00	6,25E-02	#NUM!	CCL5,CKLF,IL18,ITGB2,MMP17,MSN,MYH3,MYO18A,Ppbp
Triacylglycerol Degradation	1,65E00	1,05E-01	0,000	CES1,DDHD2,MGLL,PNPLA3
CCR5 Signaling in Macrophages	1,63E00	7,07E-02	#NUM!	CACNA2D3,CACNG8,CCL5,FOS,GNA11,GNG13,JUN
3-phosphoinositide Degradation	1,63E00	5,92E-02	-1,265	CILP,DUSP16,EPHX2,NUDT2,NUDT3,PDCD1,PPFIA1,PPP1R1A,PPP2R5B,PTPN2
LPS/IL-1 Mediated Inhibition of RXR Function	1,62E00	5,67E-02	-1,342	ACSBG2,ALDH9A1,CYP2U1,FABP2,HMGCS2,IL18,JUN,MAP3K7,NR1H3,PPARA,PPARGC1A
RHOGDI Signaling	1,62E00	5,67E-02	0,816	ARHGEF1,CDH15,FNBP1,GNA11,GNG13,ITGB2,MSN,MYH3,MYO18A,PIP5K1B,RHOT1
IL-17A Signaling in Gastric Cells	1,62E00	1,36E-01	#NUM!	CCL5,FOS,JUN
Alpha-protein kinase 1 signaling pathway	1,59E00	2,22E-01	#NUM!	ALPK1,MAP3K7
Pexophagy	1,59E00	2,22E-01	#NUM!	PEX5,SQSTM1
Activation of Matrix Metalloproteinases	1,57E00	1,3E-01	#NUM!	CTRB2,KLKB1,MMP17
Inhibition of ARE-Mediated mRNA Degradation Pathway	1,56E00	6,04E-02	1,342	DIS3L,MAP3K7,PPP2R5B,PSMB2,PSMB3,PSMB9,PSMD6,TNFSF12,ZFP36
Lanosterol Biosynthesis	1,54E00	1	#NUM!	LSS
Signaling by NOTCH3	1,5E00	9,52E-02	-2,000	HES5,JAG2,MIB1,YBX1
MAPK6/MAPK4 signaling	1,5E00	7,23E-02	#NUM!	DNAJB1,JUN,PSMB2,PSMB3,PSMB9,PSMD6
KEAP1-NFE2L2 pathway	1,5E00	7,23E-02	0,816	DPP3,PSMB2,PSMB3,PSMB9,PSMD6,SQSTM1
ATF6 (ATF6-alpha) activates chaperone genes	1,5E00	0.2	#NUM!	NFYA,NFYB
Ketone body metabolism	1,5E00	0.2	#NUM!	BDH1,HMGCS2
GNRH Signaling	1,5E00	5,62E-02	-1,890	ADCY10,CACNA2D3,CACNG8,FOS,GNA11,GNG13,JUN,KRAS,MAP3K2,MAP3K7
Ethanol Degradation II	1,48E00	1,2E-01	#NUM!	ADH5,ALDH9A1,DIP2A
TNFR2 non-canonical NF-kB pathway	1,45E00	7,81E-02	2,236	PSMB2,PSMB3,PSMB9,PSMD6,TNFSF12
Cardiac Hypertrophy Signaling	1,45E00	5,15E-02	-1,667	ADCY10,CACNA2D3,CACNG8,FNBP1,GNA11,GNG13,JUN,KRAS,MAP3K2,MAP3K7,PLCH1,RHOT1
Effects of PIP2 hydrolysis	1,43E00	1,15E-01	#NUM!	DGKA,MGLL,TRPC7
Ketogenesis	1,42E00	1,82E-01	#NUM!	BDH1,HMGCS2
Transcriptional regulation by RUNX3	1,42E00	6,9E-02	0,816	BRD2,KRAS,PSMB2,PSMB3,PSMB9,PSMD6
Regulation of lipid metabolism by PPARalpha	1,42E00	6,36E-02	-1,134	HMGCR,HMGCS2,NFYA,NFYB,NR1H3,PPARA,PPARGC1A
Regulation of RUNX2 expression and activity	1,4E00	7,58E-02	1,342	PPARGC1A,PSMB2,PSMB3,PSMB9,PSMD6
Toll-like Receptor Signaling	1,4E00	7,58E-02	#NUM!	FOS,IL18,JUN,MAP3K7,PPARA
Superpathway of Cholesterol Biosynthesis	1,39E00	1,11E-01	#NUM!	HMGCR,HMGCS2,LSS
Mevalonate Pathway I	1,35E00	1,67E-01	#NUM!	HMGCR,HMGCS2
SUMOylation of intracellular receptors	1,35E00	1,07E-01	#NUM!	NR1H3,PPARA,THRA
IL-8 Signaling	1,32E00	5,24E-02	-2,646	Flt1,FNBP1,FOS,GNA11,GNG13,ITGB2,JUN,KRAS,RAB11FIP2,RHOT1
Neuroprotective Role of THOP1 in Alzheimer's Disease	1,32E00	6,52E-02	2,000	CTRB2,HLA-A,NFYA,PREP,PRSS3,TMPRSS2
Thrombin signalling through proteinase activated receptors (PARs)	1,31E00	1,03E-01	#NUM!	ARRB1,GNA11,GNG13
IL-1 Signaling	1,3E00	6,45E-02	#NUM!	ADCY10,FOS,GNA11,GNG13,JUN,MAP3K7
Role of NFAT in Regulation of the Immune Response	1,3E00	5,39E-02	-0,378	FOS,GNA11,GNG13,GSK3A,HLA-A,JUN,KPNA4,KRAS,RCAN2
Regulation of Apoptosis	1,29E00	8,16E-02	2,000	PSMB2,PSMB3,PSMB9,PSMD6
Formation of Fibrin Clot (Clotting Cascade)	1,27E00	0.1	#NUM!	A2M,F12,KLKB1
Coagulation System	1,27E00	0.1	#NUM!	A2M,F12,KLKB1
Signaling by NOTCH4	1,26E00	6,94E-02	1,342	HES5,PSMB2,PSMB3,PSMB9,PSMD6
Carnitine synthesis	1,25E00	0.5	#NUM!	ALDH9A1
GDP-L-fucose Biosynthesis II (from L-fucose)	1,25E00	0.5	#NUM!	FPGT
Thyroid Hormone Biosynthesis	1,25E00	0.5	#NUM!	TPO
Glycine Degradation (Creatine Biosynthesis)	1,25E00	0.5	#NUM!	GATM
Cysteine Biosynthesis/Homocysteine Degradation	1,25E00	0.5	#NUM!	CBS/LOC102724560
Formaldehyde Oxidation II (Glutathione-dependent)	1,25E00	0.5	#NUM!	ADH5
Signaling by PTK6	1,24E00	7,84E-02	0,000	ERBB2,KHDRBS3,KRAS,PTK6
Signal amplification	1,24E00	9,68E-02	#NUM!	GNA11,GNG13,TBXA2R
Coronavirus Replication Pathway	1,24E00	9,68E-02	#NUM!	GSK3A,TMPRSS2,TUBB3
PKCθ Signaling in T Lymphocytes	1,23E00	5,48E-02	-0,816	CACNA2D3,CACNG8,FOS,HLA-A,JUN,KRAS,MAP3K2,MAP3K7
Metabolism of Angiotensinogen to Angiotensins	1,23E00	1,43E-01	#NUM!	CES1,REN
ILK Signaling	1,22E00	5,2E-02	-1,134	FNBP1,FOS,GSK3A,ITGB2,JUN,MYH3,MYO18A,PPP2R5B,RHOT1
Sperm Motility	1,21E00	4,85E-02	0,447	ADCY10,ALK,ERBB2,Flt1,GNA11,GNG13,NPPC,PLCH1,PNPLA3,PTK6,TIE1
Oxidative Ethanol Degradation III	1,21E00	9,38E-02	#NUM!	ALDH9A1,CYP2U1,DIP2A
Ribonucleotide Reductase Signaling Pathway	1,19E00	5,37E-02	0,000	ERBB2,FOS,JUN,KRAS,NFYA,NFYB,RRM2,YBX1
GABA Receptor Signaling	1,19E00	5,65E-02	#NUM!	ADCY10,ALDH9A1,CACNA2D3,CACNG8,GNA11,GNG13,KCNN1
IL-3 Signaling	1,18E00	6,58E-02	-0,447	CSF2RB,FOS,IL3RA,JUN,KRAS
FOXO-mediated transcription of cell death genes	1,17E00	1,33E-01	#NUM!	NFYA,NFYB
Telomere Extension by Telomerase	1,17E00	1,33E-01	#NUM!	TERF2,TERF2IP
CD27 Signaling in Lymphocytes	1,17E00	7,41E-02	#NUM!	FOS,JUN,MAP3K2,MAP3K7
Hedgehog 'off' state	1,16E00	5,94E-02	1,342	ADCY10,PSMB2,PSMB3,PSMB9,PSMD6,TUBB3
Cellular Effects of Sildenafil (Viagra)	1,16E00	5,56E-02	#NUM!	ADCY10,CACNA2D3,CACNG8,KCNN1,MYH3,MYO18A,PLCH1
NIK-->noncanonical NF-kB signaling	1,14E00	7,27E-02	2,000	PSMB2,PSMB3,PSMB9,PSMD6
MSP-RON Signaling in Macrophages Pathway	1,14E00	5,88E-02	-0,816	F12,FOS,ITGB2,JUN,KLKB1,KRAS
CXCR4 Signaling	1,13E00	5,19E-02	-1,342	ADCY10,FNBP1,FOS,GNA11,GNG13,JUN,KRAS,RHOT1
Signaling by the B Cell Receptor (BCR)	1,13E00	5,83E-02	0,816	KRAS,MAP3K7,PSMB2,PSMB3,PSMB9,PSMD6
Signaling by Type 1 Insulin-like Growth Factor 1 Receptor (IGF1R)	1,12E00	1,25E-01	#NUM!	CILP,KRAS
Superpathway of Geranylgeranyldiphosphate Biosynthesis I (via Mevalonate)	1,12E00	1,25E-01	#NUM!	HMGCR,HMGCS2
Hedgehog 'on' state	1,12E00	6,33E-02	1,342	ARRB1,PSMB2,PSMB3,PSMB9,PSMD6
Adrenomedullin signaling pathway	1,11E00	4,95E-02	-0,333	ADCY10,FOS,GNA11,GPR182,GSK3A,IL18,KCNN1,KRAS,PLCH1
Metabolism of polyamines	1,1E00	7,02E-02	2,000	PSMB2,PSMB3,PSMB9,PSMD6
Polyamine Regulation in Colon Cancer	1,1E00	7,02E-02	-2,000	DHPS,FOS,JUN,KRAS
Deubiquitination	1,1E00	4,62E-02	0,302	ARRB1,BAP1,BARD1,MAP3K7,NOD1,PSMB2,PSMB3,PSMB9,PSMD6,RHOT1,USP16
RAF/MAP kinase cascade	1,09E00	4,6E-02	0,905	ARRB1,CSF2RB,DUSP16,ERBB2,IL3RA,KRAS,PPP2R5B,PSMB2,PSMB3,PSMB9,PSMD6
Melanin biosynthesis	1,08E00	3,33E-01	#NUM!	SLC45A2
Pyrophosphate hydrolysis	1,08E00	3,33E-01	#NUM!	PPA1
L-carnitine Biosynthesis	1,08E00	3,33E-01	#NUM!	ALDH9A1
Retinoate Biosynthesis II	1,08E00	3,33E-01	#NUM!	RBP2
5-aminoimidazole Ribonucleotide Biosynthesis I	1,08E00	3,33E-01	#NUM!	PFAS
Catecholamine Biosynthesis	1,08E00	3,33E-01	#NUM!	DDC
Uridine-5'-phosphate Biosynthesis	1,08E00	3,33E-01	#NUM!	UMPS
Hypusine Biosynthesis	1,08E00	3,33E-01	#NUM!	DHPS
Gαq Signaling	1,08E00	5,06E-02	-0,378	Agtr1b,AVPR1A,FNBP1,GNA11,GNG13,GRM1,RGS16,RHOT1
ISG15 antiviral mechanism	1,08E00	6,9E-02	-2,000	EIF4G1,KPNA4,NUP153,NUP93
MSP-RON Signaling in Cancer Cells Pathway	1,07E00	5,3E-02	0,378	CSF2RB,F12,FOS,IL3RA,JUN,KLKB1,KRAS
BMP signaling pathway	1,07E00	6,1E-02	-1,000	BMP8A,GREM1,JUN,KRAS,MAP3K7
Signaling by Rho Family GTPases	1,07E00	4,56E-02	-1,414	ARHGEF1,CDH15,FNBP1,FOS,GNA11,GNG13,ITGB2,JUN,MSN,PIP5K1B,RHOT1
Acute Phase Response Signaling	1,07E00	5,03E-02	-0,816	A2M,FOS,IL18,JUN,KLKB1,KRAS,MAP3K7,RBP2
Cholecystokinin/Gastrin-mediated Signaling	1,07E00	5,61E-02	-1,633	FNBP1,FOS,IL18,JUN,KRAS,RHOT1
Serotonin Receptor Signaling	1,07E00	4,11E-02	-1,213	ADCY10,ARRB1,CACNA2D3,CACNG8,DDC,FNBP1,GNA11,GNG13,JUN,KCNN1,KRAS,PLCH1,PNPLA3,PPARGC1A,RHOT1,SQSTM1,TRPC7
IL-17 Signaling	1,06E00	5,26E-02	-0,378	FOS,IL18,JUN,KRAS,MAP3K7,RGS16,TNFSF12
TAK1-dependent IKK and NF-kappa-B activation	1,05E00	8,11E-02	#NUM!	ALPK1,MAP3K7,NOD1
Calcium Signaling	1,05E00	4,81E-02	-1,000	ASPH,CACNA2D3,CACNG8,CHRNB4,GRIN3A,MYH3,MYO18A,RCAN2,TRPC7
Degradation of beta-catenin by the destruction complex	1,05E00	6,02E-02	1,342	PPP2R5B,PSMB2,PSMB3,PSMB9,PSMD6
Role of Tissue Factor in Cancer	1,04E00	4,79E-02	-1,667	ARRB1,Flt1,FOS,GNA11,JUN,KRAS,MAP3K7,PPP2R5B,PRSS3
Nucleotide salvage	1,04E00	1,11E-01	#NUM!	DCK,UCK1
Tryptophan Degradation X (Mammalian, via Tryptamine)	1,04E00	1,11E-01	#NUM!	ALDH9A1,DDC
Granulocyte Adhesion and Diapedesis	1,04E00	5,19E-02	#NUM!	CCL5,CKLF,IL18,ITGB2,MMP17,MSN,Ppbp
Colorectal Cancer Metastasis Signaling	1,03E00	4,49E-02	-3,000	ADCY10,ARRB1,FNBP1,FOS,GNA11,GNG13,JUN,KRAS,MMP17,RHOT1,WNT5B
Serotonin Degradation	1,03E00	7,89E-02	#NUM!	ADH5,ALDH9A1,B3GAT3
GPCR-Mediated Nutrient Sensing in Enteroendocrine Cells	1,02E00	5,45E-02	-1,633	ADCY10,CACNA2D3,CACNG8,GNA11,GNG13,PLCH1
Sirtuin Signaling Pathway	1,02E00	4,47E-02	-0,632	GADD45B,H4C11,HMGCS2,JUN,NDUFB10,NR1H3,PPARA,PPARGC1A,PPIF,SMARCA5,TIMM8B
Sertoli Cell-Germ Cell Junction Signaling Pathway (Enhanced)	1,02E00	4,59E-02	-1,897	A2M,ADCY10,FOS,GSK3A,JUN,KRAS,LAMA1,MAP3K2,MAP3K7,PPP2R5B
Hedgehog ligand biogenesis	1,02E00	6,56E-02	2,000	PSMB2,PSMB3,PSMB9,PSMD6
Regulation of mRNA stability by proteins that bind AU-rich elements	1	7,69E-02	#NUM!	EIF4G1,ENPP2,ZFP36
NGF-stimulated transcription	1	7,69E-02	#NUM!	EGR4,FOS,JUND
Oxytocin Signaling Pathway	1	4,44E-02	-1,508	ARRB1,CACNA2D3,CACNG8,CCL5,FOS,GNA11,GNG13,KRAS,MYH3,MYO18A,PPARA
ERB2-ERBB3 Signaling	9,96E-01	6,45E-02	#NUM!	ERBB2,GSK3A,JUN,KRAS
HMGB1 Signaling	9,85E-01	5,04E-02	-1,633	FNBP1,FOS,IL18,JUN,KRAS,RHOT1,TNFSF12
Crosstalk between Dendritic Cells and Natural Killer Cells	9,77E-01	6,35E-02	#NUM!	CSF2RB,HLA-A,IL18,IL3RA
Production of Nitric Oxide and Reactive Oxygen Species in Macrophages	9,74E-01	4,79E-02	-0,707	FNBP1,FOS,JUN,MAP3K2,MAP3K7,PPARA,PPP2R5B,RHOT1
Tetrapyrrole Biosynthesis II	9,61E-01	2,5E-01	#NUM!	HMBS
Class I peroxisomal membrane protein import	9,57E-01	0.1	#NUM!	PXMP2,PXMP4
The Visual Cycle	9,57E-01	0.1	#NUM!	RBP2,RDH12
Ethanol Degradation IV	9,57E-01	0.1	#NUM!	ALDH9A1,DIP2A
NRF2-mediated Oxidative Stress Response	9,5E-01	4,57E-02	-1,633	CYP2U1,DNAJB1,DNAJB2,FOS,JUN,JUND,KRAS,MAP3K7,SQSTM1
HSP90 chaperone cycle for steroid hormone receptors in the presence of ligand	9,3E-01	7,14E-02	#NUM!	DCTN3,DNAJB1,TUBB3
Cardiac conduction	9,27E-01	5,13E-02	-1,000	ASPH,CACNG8,CES1,KCNE2,KCNK2,NPPC
14-3-3-mediated Signaling	9,27E-01	5,13E-02	-0,447	FOS,GSK3A,JUN,KRAS,PLCH1,TUBB3
Microautophagy Signaling Pathway	9,26E-01	4,86E-02	0,378	PSMB2,PSMB3,PSMB9,PSMD6,RHOT1,SQSTM1,VPS4A
DNA Replication Pre-Initiation	9,25E-01	5,49E-02	1,342	ORC2,PSMB2,PSMB3,PSMB9,PSMD6
TGF-β Signaling	9,25E-01	5,49E-02	-1,342	FOS,INHBB,JUN,KRAS,MAP3K7
Pathogen Induced Cytokine Storm Signaling Pathway	9,15E-01	4,26E-02	1,508	CCL5,CKLF,CSF2RB,FOS,GSDMD,HMGCR,IL18,JUN,NOD1,Ppbp,TNFSF12
C-type lectin receptors (CLRs)	9,14E-01	5,08E-02	0,816	KRAS,MAP3K7,PSMB2,PSMB3,PSMB9,PSMD6
Renin-Angiotensin Signaling	9,14E-01	5,08E-02	-0,447	ADCY10,CCL5,FOS,JUN,KRAS,REN
TBC/RABGAPs	9,07E-01	6,98E-02	#NUM!	RAB5A,TBC1D17,TBC1D25
IL-6 Signaling	9,01E-01	5,04E-02	-0,816	A2M,FOS,IL18,JUN,KRAS,MAP3K7
Opioid Signaling Pathway	8,98E-01	4,23E-02	-1,414	ADCY10,ARRB1,CACNA2D3,CACNG8,EGR4,FOS,GNA11,GNG13,GRIN3A,KRAS,RGS16
ABC-family proteins mediated transport	8,96E-01	5,38E-02	1,342	ABCB10,PSMB2,PSMB3,PSMB9,PSMD6
MyD88 cascade initiated on plasma membrane	8,88E-01	9,09E-02	#NUM!	MAP3K7,PELI1
Signaling by NOTCH1	8,88E-01	5,88E-02	-2,000	ARRB1,HES5,JAG2,MIB1
Chemokine Signaling	8,88E-01	5,88E-02	-1,000	CCL5,FOS,JUN,KRAS
Phase II - Conjugation of compounds	8,85E-01	6,82E-02	#NUM!	ACSM4,AS3MT,CNDP2
SPINK1 Pancreatic Cancer Pathway	8,85E-01	6,82E-02	#NUM!	CTRB2,KLKB1,PRSS3
Hepatic Fibrosis Signaling Pathway	8,81E-01	3,94E-02	-1,508	Agtr1b,APC2,CACNA2D3,CACNG8,CCL5,Flt1,FNBP1,FOS,IL18,ITGB2,JUN,KRAS,MAP3K7,RHOT1,WNT5B
Androgen Signaling	8,81E-01	4,73E-02	#NUM!	CACNA2D3,CACNG8,DNAJB1,GNA11,GNG13,JUN,TAF7L
Mitotic Metaphase and Anaphase	8,74E-01	4,39E-02	-0,333	BANF1,NUP93,PPP2R5B,PSMB2,PSMB3,PSMB9,PSMD6,TUBB3,VPS4A
Cellular response to hypoxia	8,71E-01	5,8E-02	2,000	PSMB2,PSMB3,PSMB9,PSMD6
Caveolar-mediated Endocytosis Signaling	8,71E-01	5,8E-02	#NUM!	HLA-A,ITGB2,MAP3K2,RAB5A
Creatine metabolism	8,7E-01	0.2	#NUM!	GATM
Arsenate Detoxification I (Glutaredoxin)	8,7E-01	0.2	#NUM!	AS3MT
Protein Citrullination	8,7E-01	0.2	#NUM!	PADI3
Serotonin and Melatonin Biosynthesis	8,7E-01	0.2	#NUM!	DDC
Adenine and Adenosine Salvage III	8,7E-01	0.2	#NUM!	ADAT3
Tryptophan Degradation to 2-amino-3-carboxymuconate Semialdehyde	8,7E-01	0.2	#NUM!	KMO
Purine Ribonucleosides Degradation to Ribose-1-phosphate	8,7E-01	0.2	#NUM!	ADAT3
Acetate Conversion to Acetyl-CoA	8,7E-01	0.2	#NUM!	DIP2A
Synaptic Long Term Depression	8,7E-01	4,52E-02	0,000	CACNA2D3,CACNG8,GNA11,GRM1,KRAS,PLCH1,PNPLA3,PPP2R5B
PPARα/RXRα Activation	8,7E-01	4,52E-02	0,816	ADCY10,GNA11,JUN,KRAS,MAP3K7,PLCH1,PPARA,PPARGC1A
Transport of inorganic cations/anions and amino acids/oligopeptides	8,68E-01	5,26E-02	1,342	SLC20A1,SLC38A4,SLC5A5,SLC7A3,SLC7A9
S Phase	8,68E-01	5,26E-02	2,236	PSMB2,PSMB3,PSMB9,PSMD6,PTK6
Synaptic Long Term Potentiation	8,65E-01	4,92E-02	-0,816	GNA11,GRIN3A,GRM1,KRAS,PLCH1,PPP1R1A
E3 ubiquitin ligases ubiquitinate target proteins	8,64E-01	6,67E-02	#NUM!	HLA-A,LEO1,PEX5
TCF dependent signaling in response to WNT	8,6E-01	4,49E-02	0,707	DKK4,LEO1,PIP5K1B,PPP2R5B,PSMB2,PSMB3,PSMB9,PSMD6
Antigen Presentation Pathway	8,57E-01	8,7E-02	#NUM!	HLA-A,PSMB9
Potassium Channels	8,54E-01	5,21E-02	-2,236	GNG13,HCN2,KCNK2,KCNMB4,KCNN1
HER-2 Signaling in Breast Cancer	8,47E-01	4,33E-02	-1,134	ERBB2,FOS,GSK3A,ITGB2,JUN,KRAS,NUP153,NUP93,PARD6G
Meiotic synapsis	8,43E-01	6,52E-02	#NUM!	FKBP6,TERF2,TERF2IP
Apelin Muscle Signaling Pathway	8,43E-01	6,52E-02	#NUM!	GNA11,GNG13,PPARGC1A
Glycosaminoglycan metabolism	8,39E-01	5,63E-02	-2,000	B3GAT3,DSE,DSEL,ST3GAL4
Germ Cell-Sertoli Cell Junction Signaling	8,38E-01	4,61E-02	#NUM!	A2M,FNBP1,KRAS,MAP3K2,MAP3K7,RHOT1,TUBB3
Neuropathic Pain Signaling in Dorsal Horn Neurons	8,27E-01	5,1E-02	-0,447	FOS,GRIN3A,GRM1,KCNN1,PLCH1
Pyroptosis	8,27E-01	8,33E-02	#NUM!	GSDMD,IL18
ISGylation Signaling Pathway	8,23E-01	5,56E-02	-1,000	ITGB2,KRAS,MAP3K7,SQSTM1
Autism Signaling Pathway	8,19E-01	4,07E-02	-0,302	ALDH9A1,CACNA2D3,CACNG8,CBS/LOC102724560,GRIN3A,GRM1,HLA-A,IL18,KRAS,TNFSF12,WNT5B
Thyroid Cancer Signaling	8,08E-01	5,48E-02	-2,000	ALK,FOS,JUN,KRAS
Protein Ubiquitination Pathway	8,07E-01	4,13E-02	#NUM!	BAP1,DNAJB1,DNAJB2,DNAJC22,HLA-A,PSMB2,PSMB3,PSMB9,PSMD6,USP16
HGF Signaling	8,07E-01	4,72E-02	-1,342	FOS,ITGB2,JUN,KRAS,MAP3K2,MAP3K7
P2Y Purigenic Receptor Signaling Pathway	8,07E-01	4,72E-02	-1,342	ADCY10,FOS,GNG13,JUN,KRAS,PLCH1
Signaling by ERBB2	8,04E-01	6,25E-02	#NUM!	ERBB2,KRAS,PTK6
Dermatan Sulfate Biosynthesis	8,04E-01	6,25E-02	#NUM!	B3GAT3,DSE,DSEL
Cholesterol biosynthesis	7,98E-01	0.08	#NUM!	HMGCR,LSS
ATF4 activates genes in response to endoplasmic reticulum stress	7,98E-01	0.08	#NUM!	NFYA,NFYB
D-myo-inositol (1,4,5)-Trisphosphate Biosynthesis	7,98E-01	0.08	#NUM!	PIP5K1B,PLCH1
Noradrenaline and Adrenaline Degradation	7,98E-01	0.08	#NUM!	ADH5,ALDH9A1
Pathogenesis of Multiple Sclerosis	7,97E-01	1,67E-01	#NUM!	CCL5
Glycoaminoglycan-protein Linkage Region Biosynthesis	7,97E-01	1,67E-01	#NUM!	B3GAT3
White Adipose Tissue Browning Pathway	7,96E-01	4,69E-02	-1,633	ADCY10,CACNA2D3,CACNG8,PPARA,PPARGC1A,THRA
GDNF Family Ligand-Receptor Interactions	7,93E-01	5,41E-02	-2,000	DOK6,FOS,JUN,KRAS
Eukaryotic Translation Initiation	7,89E-01	4,95E-02	-1,342	EIF3B,EIF4G1,RPL23,RPL35A,RPSA
DNA Double Strand Break Response	7,85E-01	6,12E-02	#NUM!	BAP1,BARD1,SMARCA5
Phagosome Maturation	7,85E-01	4,65E-02	#NUM!	BET1L,CTSF,HLA-A,RAB5A,TPO,TUBB3
G alpha (12/13) signalling events	7,79E-01	5,33E-02	-1,000	ARHGEF1,GNG13,PREX1,TBXA2R
Aldosterone Signaling in Epithelial Cells	7,78E-01	4,43E-02	#NUM!	DNAJB1,DNAJB2,DNAJC22,KCNMB4,KRAS,PIP5K1B,PLCH1
Systemic Lupus Erythematosus in T Cell Signaling Pathway	7,77E-01	4,28E-02	0,707	FNBP1,FOS,HLA-A,JUN,KRAS,MSN,PPP2R5B,RHOT1
Estrogen Receptor Signaling	7,76E-01	3,81E-02	-1,897	ADCY10,CACNA2D3,CACNG8,FOS,GNA11,GNG13,GSK3A,JUN,KRAS,MDK,MMP17,NDUFB10,PLCH1,PPARGC1A
Circadian Rhythm Signaling	7,76E-01	4,07E-02	#NUM!	ADCY10,CACNA2D3,CACNG8,GNA11,GNG13,GRIN3A,GSK3A,KRAS,PLCH1,TRPC7
MTOR signalling	7,71E-01	7,69E-02	#NUM!	EIF4G1,LAMTOR1
Triglyceride metabolism	7,71E-01	7,69E-02	#NUM!	FABP2,MGLL
EGR2 and SOX10-mediated initiation of Schwann cell myelination	7,71E-01	7,69E-02	#NUM!	DRP2,HMGCR
MyD88 dependent cascade initiated on endosome	7,71E-01	7,69E-02	#NUM!	MAP3K7,PELI1
Role of Cytokines in Mediating Communication between Immune Cells	7,71E-01	7,69E-02	#NUM!	IL18,IL20
RAR Activation	7,7E-01	3,8E-02	-0,535	ADCY10,CDKN2B,CSF2RB,FNBP1,FOS,GNA11,IL18,IL3RA,JUN,PPARGC1A,RBP2,RDH12,RHOT1,TNFSF12
UVC-Induced MAPK Signaling	7,67E-01	0.06	#NUM!	FOS,JUN,KRAS
Major pathway of rRNA processing in the nucleolus and cytosol	7,59E-01	4,37E-02	-1,134	NCL,NOP56,RPL23,RPL35A,RPP21,RPSA,RRP7A
PTEN Regulation	7,53E-01	4,55E-02	2,449	JUN,LAMTOR1,PSMB2,PSMB3,PSMB9,PSMD6
TCR signaling	7,53E-01	4,81E-02	1,342	MAP3K7,PSMB2,PSMB3,PSMB9,PSMD6
Platelet homeostasis	7,5E-01	5,19E-02	-1,000	GNG13,KCNMB4,PPP2R5B,TRPC7
BAG2 Signaling Pathway	7,5E-01	5,19E-02	#NUM!	PSMB2,PSMB3,PSMB9,PSMD6
Cardiac β-adrenergic Signaling	7,5E-01	4,35E-02	#NUM!	ADCY10,CACNA2D3,CACNG8,GNA11,GNG13,PPP1R1A,PPP2R5B
Role of Hypercytokinemia/hyperchemokinemia in the Pathogenesis of Influenza	7,49E-01	5,88E-02	#NUM!	CCL5,IL18,Oas1b
Signaling by ALK	7,46E-01	7,41E-02	#NUM!	ALK,MDK
Asparagine N-linked glycosylation	7,46E-01	7,41E-02	#NUM!	FPGT,SLC35C1
Apelin Endothelial Signaling Pathway	7,43E-01	4,51E-02	-1,342	ADCY10,FOS,GNA11,GNG13,JUN,KRAS
SAPK/JNK Signaling	7,41E-01	4,76E-02	-1,000	GNG13,JUN,KRAS,MAP3K2,MAP3K7
CTLA4 Signaling in Cytotoxic T Lymphocytes	7,4E-01	4,32E-02	-0,378	FOS,GSK3A,HLA-A,ITGB2,JUN,KRAS,PPP2R5B
WNT/β-catenin Signaling	7,4E-01	4,32E-02	0,378	APC2,DKK4,GSK3A,JUN,MAP3K7,PPP2R5B,WNT5B
mRNA Editing	7,36E-01	1,43E-01	#NUM!	A1CF
Neddylation	7,31E-01	4,05E-02	1,000	CCDC8,DCAF10,DPP3,FBXW8,PSMB2,PSMB3,PSMB9,PSMD6,SQSTM1
Role of Macrophages, Fibroblasts and Endothelial Cells in Rheumatoid Arthritis	7,27E-01	3,89E-02	#NUM!	APC2,CCL5,DKK4,FOS,IL18,JUN,KRAS,MAP3K7,PLCH1,PRSS3,WNT5B
NOD1/2 Signaling Pathway	7,23E-01	4,44E-02	0,000	FOS,IL18,JUN,MAP3K7,NOD1,TNFSF12
TNFR2 Signaling	7,21E-01	7,14E-02	#NUM!	FOS,JUN
Retinoate Biosynthesis I	7,21E-01	7,14E-02	#NUM!	RBP2,RDH12
CDX Gastrointestinal Cancer Signaling Pathway	7,04E-01	4,22E-02	-0,378	BMP8A,CDX2,FOS,IL18,JUN,TNFSF12,WNT5B
UFMylation Signaling Pathway	6,99E-01	5,56E-02	#NUM!	EIF4G1,H4C11,NR1H3
PXR/RXR Activation	6,99E-01	5,56E-02	#NUM!	HMGCS2,PPARA,PPARGC1A
Inhibition of Matrix Metalloproteases	6,98E-01	6,9E-02	#NUM!	A2M,MMP17
Immunoregulatory interactions between a Lymphoid and a non-Lymphoid cell	6,97E-01	4,94E-02	1,000	CD81,HLA-A,ITGB2,SLAMF7
Molecular Mechanisms of Cancer	6,97E-01	3,41E-02	-0,784	ADCY10,Agtr1b,APC2,ARHGEF1,AVPR1A,BMP8A,CDKN2B,CSF2RB,FNBP1,FOS,GNA11,GNG13,GPR146,GPR153,GPR182,GRM1,GSK3A,IL3RA,ITGB2,JUN,KRAS,MAP3K7,MMP17,RALBP1,RHOT1,TBXA2R
Huntington's Disease Signaling	6,96E-01	3,89E-02	#NUM!	BET1L,DNAJB1,GNA11,GNG13,GRM1,JUN,PSMB2,PSMB3,PSMB9,PSMD6
Ion channel transport	6,96E-01	4,19E-02	0,378	ANO10,ASPH,ATP13A5,CLCA1,MCOLN3,TRPC7,TRPM6
Coronavirus Pathogenesis Pathway	6,96E-01	4,19E-02	1,134	CCL5,FOS,JUN,Oas1b,RPSA,TMPRSS2,TNPO2
T Cell Exhaustion Signaling Pathway	6,93E-01	4,35E-02	#NUM!	FOS,HLA-A,JUN,KRAS,PDCD1,PPP2R5B
Eicosanoid Signaling	6,89E-01	3,88E-02	-0,632	ADCY10,ARRB1,GNA11,GNG13,GSK3A,KCNMB4,KRAS,PLCH1,PNPLA3,TBXA2R
Hepatic Fibrosis / Hepatic Stellate Cell Activation	6,87E-01	4,17E-02	#NUM!	A2M,Agtr1b,CCL5,Flt1,LAMA1,MYH3,MYO18A
IL-15 Production	6,86E-01	4,55E-02	0,447	ALK,ERBB2,Flt1,PTK6,TIE1
Regulation of mitotic cell cycle	6,84E-01	4,88E-02	2,000	PSMB2,PSMB3,PSMB9,PSMD6
Defensins	6,84E-01	1,25E-01	#NUM!	PRSS3
Miro GTPase Cycle	6,84E-01	1,25E-01	#NUM!	RHOT1
Heme Biosynthesis II	6,84E-01	1,25E-01	#NUM!	HMBS
Ketolysis	6,84E-01	1,25E-01	#NUM!	BDH1
Corticotropin Releasing Hormone Signaling	6,84E-01	4,32E-02	-0,447	ADCY10,CACNA2D3,CACNG8,FOS,JUN,JUND
Neurovascular Coupling Signaling Pathway	6,78E-01	4,02E-02	0,000	CACNA2D3,CACNG8,GRIN3A,GRM1,KCNMB4,KCNN1,PNPLA3,TBXA2R
Synthesis of DNA	6,75E-01	4,5E-02	1,342	ORC2,PSMB2,PSMB3,PSMB9,PSMD6
Protein folding	6,72E-01	4,82E-02	-2,000	GNA11,GNG13,NOP56,TUBB3
LPS-stimulated MAPK Signaling	6,72E-01	4,82E-02	-2,000	FOS,JUN,KRAS,MAP3K7
Actin Nucleation by ARP-WASP Complex	6,72E-01	4,82E-02	#NUM!	FNBP1,ITGB2,KRAS,RHOT1
Adrenergic Receptor Signaling Pathway (Enhanced)	6,7E-01	4,12E-02	-1,134	ADCY10,CACNA2D3,CACNG8,DDC,IL18,PLCH1,TNFSF12
Semaphorin Signaling in Neurons	6,68E-01	5,36E-02	#NUM!	FNBP1,RHOT1,SEMA4D
Wound Healing Signaling Pathway	6,55E-01	3,96E-02	-0,707	CCL5,FOS,IL18,JUN,KRAS,LAMA1,MAP3K7,TNFSF12
Thrombin Signaling	6,55E-01	3,96E-02	-0,816	ADCY10,ARHGEF1,FNBP1,GNA11,GNG13,KRAS,PLCH1,RHOT1
Oxytocin in Spinal Neurons Signaling Pathway	6,55E-01	6,45E-02	#NUM!	AVPR1A,GNA11
Olfactory Signaling Pathway	6,55E-01	6,45E-02	#NUM!	GNG13,OR2W3
SUMOylation of SUMOylation proteins	6,55E-01	6,45E-02	#NUM!	NUP153,NUP93
Role of NANOG in Mammalian Embryonic Stem Cell Pluripotency	6,54E-01	4,42E-02	#NUM!	APC2,BMP8A,CDX2,KRAS,WNT5B
PCP (Planar Cell Polarity) Pathway	6,53E-01	5,26E-02	#NUM!	JUN,JUND,WNT5B
Glutamate Receptor Signaling	6,53E-01	5,26E-02	#NUM!	GNG13,GRIN3A,GRM1
Ceramide Signaling	6,48E-01	4,71E-02	-2,000	FOS,JUN,KRAS,PPP2R5B
RANK Signaling in Osteoclasts	6,48E-01	4,71E-02	-1,000	FOS,JUN,MAP3K2,MAP3K7
Role of Osteoblasts, Osteoclasts and Chondrocytes in Rheumatoid Arthritis	6,4E-01	3,92E-02	#NUM!	APC2,BMP8A,DKK4,FOS,IL18,JUN,MAP3K7,WNT5B
Peptide hormone biosynthesis	6,39E-01	1,11E-01	#NUM!	INHBB
POU5F1 (OCT4), SOX2, NANOG repress genes related to differentiation	6,39E-01	1,11E-01	#NUM!	CDX2
RUNX1 and FOXP3 control the development of regulatory T lymphocytes (Tregs)	6,39E-01	1,11E-01	#NUM!	TNFRSF18
NAD biosynthesis II (from tryptophan)	6,39E-01	1,11E-01	#NUM!	KMO
Peroxisomal protein import	6,39E-01	5,17E-02	#NUM!	EPHX2,HAO2,PEX5
TEC Kinase Signaling	6,38E-01	4,02E-02	#NUM!	FNBP1,FOS,GNA11,GNG13,ITGB2,RHOT1,TNFSF12
Selenoamino acid metabolism	6,36E-01	4,65E-02	-1,000	CBS/LOC102724560,RPL23,RPL35A,RPSA
Cellular response to heat stress	6,36E-01	4,65E-02	#NUM!	BAG5,DNAJB1,NUP153,NUP93
MAPK targets/ Nuclear events mediated by MAP kinases	6,34E-01	6,25E-02	#NUM!	FOS,JUN
Autoimmune Thyroid Disease Signaling	6,34E-01	6,25E-02	#NUM!	HLA-A,TPO
Intrinsic Prothrombin Activation Pathway	6,34E-01	6,25E-02	#NUM!	F12,KLKB1
Notch Signaling	6,34E-01	6,25E-02	#NUM!	HES5,JAG2
Role of Pattern Recognition Receptors in Recognition of Bacteria and Viruses	6,34E-01	4,35E-02	#NUM!	CCL5,IL18,NOD1,Oas1b,TNFSF12
Cardiac Hypertrophy Signaling (Enhanced)	6,32E-01	3,48E-02	0,000	ADCY10,CACNA2D3,CACNG8,CSF2RB,GNA11,GNG13,GSK3A,IL18,IL3RA,ITGB2,JUN,KRAS,MAP3K2,MAP3K7,PLCH1,TNFSF12,WNT5B
Senescence-Associated Secretory Phenotype (SASP)	6,24E-01	5,08E-02	#NUM!	CDKN2B,FOS,JUN
Endometrial Cancer Signaling	6,24E-01	5,08E-02	#NUM!	APC2,ERBB2,KRAS
Communication between Innate and Adaptive Immune Cells	6,24E-01	5,08E-02	#NUM!	CCL5,HLA-A,IL18
IL-2 Signaling	6,24E-01	5,08E-02	#NUM!	FOS,JUN,KRAS
Endothelin-1 Signaling	6,22E-01	3,98E-02	-0,378	ADCY10,FOS,GNA11,JUN,KRAS,PLCH1,PNPLA3
Graft-versus-Host Disease Signaling	6,15E-01	6,06E-02	#NUM!	HLA-A,IL18
Regulation of the Epithelial Mesenchymal Transition by Growth Factors Pathway	6,14E-01	3,95E-02	-1,134	ERBB2,FOS,JUN,KRAS,MAP3K7,PARD6G,TNFSF12
O-linked glycosylation	6,14E-01	4,55E-02	-1,000	ADAMTS9,ADAMTSL5,GALNT7,ST3GAL4
Sleep REM Signaling Pathway	6,14E-01	4,55E-02	-2,000	FOS,GADD45B,IL18,TNFSF12
Glutaminergic Receptor Signaling Pathway (Enhanced)	6,14E-01	3,65E-02	0,302	ADCY10,BET1L,CACNA2D3,CACNG8,DGKA,GRIN3A,GRM1,KCNK2,PLCH1,PNPLA3,SLC38A4
TREM1 Signaling	6,11E-01	0.05	#NUM!	IL18,LAT2,NOD1
Ferroptosis Signaling Pathway	6,05E-01	4,24E-02	0,447	BAP1,CBS/LOC102724560,HMGCR,KRAS,SQSTM1
Role of NFAT in Cardiac Hypertrophy	6,04E-01	3,83E-02	-1,134	ADCY10,CACNA2D3,CACNG8,GNG13,KRAS,MAP3K7,PLCH1,RCAN2
Macrophage Alternative Activation Signaling Pathway	6,04E-01	4,05E-02	0,816	FOS,IL18,JUN,LAMTOR1,NR1H3,PPARGC1A
Erythropoietin Signaling Pathway	6,04E-01	4,05E-02	-1,633	CSF2RB,FOS,IL18,JUN,KRAS,TNFSF12
Purine Nucleotides De Novo Biosynthesis II	5,99E-01	0.1	#NUM!	PFAS
MyD88:MAL(TIRAP) cascade initiated on plasma membrane	5,96E-01	5,88E-02	#NUM!	MAP3K7,PELI1
Assembly and cell surface presentation of NMDA receptors	5,96E-01	5,88E-02	#NUM!	GRIN3A,TUBB3
G Beta Gamma Signaling	5,87E-01	4,17E-02	-2,236	CACNA2D3,CACNG8,GNA11,GNG13,KRAS
Hepatic Cholestasis	5,84E-01	3,87E-02	-0,378	ADCY10,IL18,JUN,MAP3K7,NR1H3,PPARA,TNFSF12
Thrombopoietin Signaling	5,84E-01	4,84E-02	#NUM!	FOS,JUN,KRAS
Actin Cytoskeleton Signaling	5,84E-01	3,77E-02	-0,816	APC2,ARHGEF1,ITGB2,KRAS,MSN,MYH3,MYO18A,PIP5K1B
Neutrophil degranulation	5,84E-01	3,48E-02	1,069	ARL8A,CHRNB4,DOCK2,GSDMD,HEBP2,ITGB2,LAMTOR1,PDAP1,PGLYRP1,PRSS3,PSMD6,SLC44A2,SVIP,YPEL5
Mitotic Prophase	5,81E-01	4,4E-02	-1,000	BANF1,NCAPG2,NUP153,NUP93
ERBB Signaling	5,81E-01	4,4E-02	#NUM!	ERBB2,FOS,JUN,KRAS
SUMOylation of ubiquitinylation proteins	5,78E-01	5,71E-02	#NUM!	NUP153,NUP93
MAP kinase activation	5,78E-01	5,71E-02	#NUM!	MAP3K7,NOD1
Sensory perception of taste	5,78E-01	5,71E-02	#NUM!	GNG13,GRM1
Cell Cycle Regulation by BTG Family Proteins	5,78E-01	5,71E-02	#NUM!	BTG2,PPP2R5B
CDC42 Signaling	5,78E-01	4,13E-02	#NUM!	APC2,FOS,HLA-A,ITGB2,JUN
CD40 Signaling	5,71E-01	4,76E-02	#NUM!	FOS,JUN,MAP3K7
Maturity Onset Diabetes of Young (MODY) Signaling	5,71E-01	4,76E-02	#NUM!	CACNA2D3,CACNG8,FABP2
Beta-catenin independent WNT signaling	5,71E-01	4,35E-02	-2,000	GNG13,KRAS,MAP3K7,WNT5B
Prolactin Signaling	5,71E-01	4,35E-02	#NUM!	FOS,JUN,KCNMB4,KRAS
Sumoylation Pathway	5,71E-01	4,35E-02	0,000	FNBP1,FOS,JUN,RHOT1
EIF2 Signaling	5,7E-01	3,83E-02	#NUM!	EIF3B,EIF4G1,KRAS,PTBP1,RPL23,RPL35A,RPSA
Gα12/13 Signaling	5,69E-01	4,1E-02	-1,342	ARHGEF1,CDH15,JUN,KRAS,TBXA2R
Presynaptic depolarization and calcium channel opening	5,64E-01	9,09E-02	#NUM!	CACNA2D3
Tryptophan catabolism	5,64E-01	9,09E-02	#NUM!	KMO
Androgen Biosynthesis	5,64E-01	9,09E-02	#NUM!	SRD5A3
Dermatan Sulfate Biosynthesis (Late Stages)	5,61E-01	5,56E-02	#NUM!	DSE,DSEL
Role of Chondrocytes in Rheumatoid Arthritis Signaling Pathway	5,6E-01	4,07E-02	-1,342	FOS,IL18,JUN,MAP3K7,MMP17
Xenobiotic Metabolism General Signaling Pathway	5,6E-01	4,07E-02	0,447	KRAS,MAP3K2,MAP3K7,NR1H3,PPARA
Agrin Interactions at Neuromuscular Junction	5,59E-01	4,69E-02	#NUM!	ERBB2,JUN,KRAS
Basal Cell Carcinoma Signaling	5,59E-01	4,69E-02	#NUM!	APC2,BMP8A,WNT5B
Orexin Signaling Pathway	5,58E-01	3,7E-02	-1,414	ADCY10,CACNA2D3,CACNG8,GNG13,PIP5K1B,PLCH1,PPARGC1A,TRPC7
SRP-dependent cotranslational protein targeting to membrane	5,51E-01	4,26E-02	0,000	RPL23,RPL35A,RPSA,SPCS2
UVA-Induced MAPK Signaling	5,51E-01	4,26E-02	#NUM!	FOS,JUN,KRAS,PLCH1
mTOR Signaling	5,49E-01	3,76E-02	-1,000	EIF3B,EIF4G1,FNBP1,KRAS,PPP2R5B,RHOT1,RPSA
Nucleosome assembly	5,45E-01	5,41E-02	#NUM!	MIS18BP1,SMARCA5
MIF Regulation of Innate Immunity	5,45E-01	5,41E-02	#NUM!	FOS,JUN
Nicotine Degradation III	5,45E-01	5,41E-02	#NUM!	B3GAT3,CYP2U1
Melatonin Degradation I	5,45E-01	5,41E-02	#NUM!	B3GAT3,CYP2U1
Regulation of Actin-based Motility by Rho	5,41E-01	4,21E-02	#NUM!	FNBP1,ITGB2,PIP5K1B,RHOT1
ATM Signaling	5,41E-01	4,21E-02	#NUM!	GADD45B,H4C11,JUN,PPP2R5B
Glucose metabolism	5,35E-01	4,55E-02	#NUM!	ADPGK,NUP153,NUP93
Role of MAPK Signaling in Inhibiting the Pathogenesis of Influenza	5,35E-01	4,55E-02	#NUM!	CCL5,JUN,PNPLA3
G alpha (q) signalling events	5,34E-01	3,82E-02	0,816	AVPR1A,GNA11,GNG13,GRM1,RGS16,TBXA2R
Transcriptional regulation of testis differentiation	5,32E-01	8,33E-02	#NUM!	DMRT1
Extrinsic Prothrombin Activation Pathway	5,32E-01	8,33E-02	#NUM!	F12
Differential Regulation of Cytokine Production in Macrophages and T Helper Cells by IL-17A and IL-17F	5,32E-01	8,33E-02	#NUM!	CCL5
Arachidonic acid metabolism	5,29E-01	5,26E-02	#NUM!	CYP2U1,EPHX2
GABAergic Receptor Signaling Pathway (Enhanced)	5,27E-01	3,94E-02	1,342	ADCY10,CACNA2D3,CACNG8,GNG13,GRIN3A
Glioma Invasiveness Signaling	5,24E-01	4,48E-02	#NUM!	FNBP1,KRAS,RHOT1
Nonsense-Mediated Decay (NMD)	5,22E-01	4,12E-02	-1,000	EIF4G1,RPL23,RPL35A,RPSA
Tight Junction Signaling	5,19E-01	3,77E-02	#NUM!	BET1L,FOS,JUN,MYH3,MYO18A,PPP2R5B
Vasopressin regulates renal water homeostasis via Aquaporins	5,13E-01	5,13E-02	#NUM!	GNG13,RAB11FIP2
SUMOylation of DNA replication proteins	5,13E-01	5,13E-02	#NUM!	NUP153,NUP93
Interleukin-10 signaling	5,13E-01	5,13E-02	#NUM!	CCL5,IL18
Role of OCT4 in Mammalian Embryonic Stem Cell Pluripotency	5,13E-01	5,13E-02	#NUM!	CDX2,TDRD7
April Mediated Signaling	5,13E-01	5,13E-02	#NUM!	FOS,JUN
OX40 Signaling Pathway	5,13E-01	5,13E-02	#NUM!	HLA-A,JUN
Sertoli Cell-Sertoli Cell Junction Signaling	5,08E-01	3,57E-02	-0,707	A2M,CDH15,JUN,KRAS,LAMA1,MAP3K2,MAP3K7,TUBB3
MicroRNA Biogenesis Signaling Pathway	5,05E-01	3,73E-02	-2,449	DGCR8,DIS3L,DNAJB1,KRAS,NUP153,NUP93
Regulation of eIF4 and p70S6K Signaling	5,05E-01	3,73E-02	#NUM!	EIF3B,EIF4G1,ITGB2,KRAS,PPP2R5B,RPSA
Glioblastoma Multiforme Signaling	5,05E-01	3,73E-02	-1,342	APC2,FNBP1,KRAS,PLCH1,RHOT1,WNT5B
α-Adrenergic Signaling	5,04E-01	4,04E-02	#NUM!	ADCY10,GNA11,GNG13,KRAS
Telomerase Signaling	5,04E-01	4,04E-02	#NUM!	KRAS,PPP2R5B,TERF2,TERF2IP
LGI-ADAM interactions	5,03E-01	7,69E-02	#NUM!	CACNG8
Regulation of TLR by endogenous ligand	5,03E-01	7,69E-02	#NUM!	GSDMD
Differential Regulation of Cytokine Production in Intestinal Epithelial Cells by IL-17A and IL-17F	5,03E-01	7,69E-02	#NUM!	CCL5
Cholesterol Biosynthesis I	5,03E-01	7,69E-02	#NUM!	LSS
Cholesterol Biosynthesis II (via 24,25-dihydrolanosterol)	5,03E-01	7,69E-02	#NUM!	LSS
Histamine Degradation	5,03E-01	7,69E-02	#NUM!	ALDH9A1
Cholesterol Biosynthesis III (via Desmosterol)	5,03E-01	7,69E-02	#NUM!	LSS
Extra-nuclear estrogen signaling	5,01E-01	4,35E-02	#NUM!	FOS,GNG13,KRAS
DNA Damage/Telomere Stress Induced Senescence	4,99E-01	0.05	#NUM!	TERF2,TERF2IP
Interleukin-2 family signaling	4,99E-01	0.05	#NUM!	CSF2RB,IL3RA
Nonhomologous End-Joining (NHEJ)	4,99E-01	0.05	#NUM!	BARD1,POLL
B Cell Activating Factor Signaling	4,99E-01	0.05	#NUM!	FOS,JUN
Superpathway of Melatonin Degradation	4,99E-01	0.05	#NUM!	B3GAT3,CYP2U1
IL-10 Signaling	4,95E-01	3,82E-02	0,447	FOS,HLA-A,IL18,JUN,MAP3K7
Gαi Signaling	4,95E-01	3,82E-02	#NUM!	ADCY10,GNA11,GNG13,KRAS,TBXA2R
Atherosclerosis Signaling	4,95E-01	0.04	#NUM!	IL18,ITGB2,PNPLA3,TNFSF12
Role of MAPK Signaling in Promoting the Pathogenesis of Influenza	4,95E-01	0.04	0,000	JUN,KRAS,NUP153,PNPLA3
AMPK Signaling	4,91E-01	3,52E-02	0,447	CHRNB4,GNA11,GNG13,HMGCR,MAP3K7,PPARGC1A,PPM1G,PPP2R5B
Oxidative Stress Induced Senescence	4,91E-01	4,29E-02	#NUM!	CDKN2B,FOS,JUN
G Protein Signaling Mediated by Tubby	4,91E-01	4,29E-02	#NUM!	GNA11,GNG13,THRA
GPCR-Mediated Integration of Enteroendocrine Signaling Exemplified by an L Cell	4,91E-01	4,29E-02	#NUM!	ADCY10,GNA11,PLCH1
PI3K Signaling in B Lymphocytes	4,88E-01	3,79E-02	-1,000	CD81,FOS,JUN,KRAS,PLCH1
ERK5 Signaling	4,8E-01	4,23E-02	#NUM!	FOS,KRAS,MAP3K2
Dilated Cardiomyopathy Signaling Pathway	4,8E-01	3,76E-02	#NUM!	ADCY10,CACNA2D3,CACNG8,MYH3,MYO18A
Acetylcholine binding and downstream events	4,77E-01	7,14E-02	#NUM!	CHRNB4
Carnitine metabolism	4,77E-01	7,14E-02	#NUM!	SLC22A5
Regulation of TP53 Activity through Association with Co-factors	4,77E-01	7,14E-02	#NUM!	BANP
Aspirin ADME	4,77E-01	7,14E-02	#NUM!	CES1
Adenosine Nucleotides Degradation II	4,77E-01	7,14E-02	#NUM!	ADAT3
SUMOylation of RNA binding proteins	4,71E-01	4,76E-02	#NUM!	NUP153,NUP93
nNOS Signaling in Skeletal Muscle Cells	4,71E-01	4,76E-02	#NUM!	CACNA2D3,CACNG8
Nicotine Degradation II	4,71E-01	4,76E-02	#NUM!	B3GAT3,CYP2U1
ABRA Signaling Pathway	4,7E-01	4,17E-02	#NUM!	FOS,JUND,PPARGC1A
Role of MAPK Signaling in the Pathogenesis of Influenza	4,7E-01	4,17E-02	#NUM!	CCL5,KRAS,PNPLA3
G-Protein Coupled Receptor Signaling	4,65E-01	3,18E-02	-0,447	ADCY10,Agtr1b,ARRB1,AVPR1A,FOS,GNA11,GNG13,GPR146,GPR153,GPR182,GRM1,HCN2,JUN,KCNN1,KRAS,MAP3K2,MAP3K7,PREX1,RGS16,TBXA2R
T Cell Receptor Signaling	4,65E-01	3,59E-02	-0,816	FOS,GSK3A,HLA-A,ITGB2,JUN,KRAS
Renal Cell Carcinoma Signaling	4,6E-01	4,11E-02	#NUM!	FOS,JUN,KRAS
Neurotrophin/TRK Signaling	4,6E-01	4,11E-02	#NUM!	FOS,JUN,KRAS
Dopamine Receptor Signaling	4,6E-01	4,11E-02	#NUM!	ADCY10,DDC,PPP2R5B
iNOS Signaling	4,57E-01	4,65E-02	#NUM!	FOS,JUN
Signaling by ROBO receptors	4,53E-01	3,81E-02	2,000	PSMB2,PSMB3,PSMB9,PSMD6
CGAS-STING Signaling Pathway	4,53E-01	3,81E-02	1,000	GSDMD,IL18,MAP3K7,TNFSF12
Signaling by Activin	4,53E-01	6,67E-02	#NUM!	INHBB
Synthesis, secretion, and deacylation of Ghrelin	4,53E-01	6,67E-02	#NUM!	SPCS2
Surfactant metabolism	4,53E-01	6,67E-02	#NUM!	CSF2RB
Regulation of TP53 Activity through Methylation	4,53E-01	6,67E-02	#NUM!	SMYD2
RAN Signaling	4,53E-01	6,67E-02	#NUM!	KPNA4
Fatty Acid Activation	4,53E-01	6,67E-02	#NUM!	ACSBG2
Senescence Pathway	4,51E-01	3,37E-02	-1,134	CACNA2D3,CACNG8,CDKN2B,GADD45B,JUN,KRAS,MAP3K7,PPP2R5B,SQSTM1
Macropinocytosis Signaling	4,5E-01	4,05E-02	#NUM!	ITGB2,KRAS,RAB5A
Mitotic G2-G2/M phases	4,46E-01	3,53E-02	1,633	DCTN3,PSMB2,PSMB3,PSMB9,PSMD6,TUBB3
Dopamine-DARPP32 Feedback in cAMP Signaling	4,46E-01	3,53E-02	-1,000	ADCY10,CACNA2D3,CACNG8,GRIN3A,PLCH1,PPP2R5B
G alpha (z) signalling events	4,45E-01	4,55E-02	#NUM!	GNG13,RGS16
RUNX1 regulates megakaryocyte differentiation and platelet function	4,45E-01	4,55E-02	#NUM!	NR4A3,PRMT6
Myelination Signaling Pathway	4,41E-01	3,31E-02	-0,632	BMP8A,ERBB2,FOS,HES5,HMGCR,ITGB2,JUN,KRAS,LAMA1,WNT5B
Transport of bile salts and organic acids, metal ions and amine compounds	4,41E-01	0.04	#NUM!	SLC22A5,SLC40A1,SLC44A2
Eukaryotic Translation Termination	4,41E-01	0.04	#NUM!	RPL23,RPL35A,RPSA
Estrogen-Dependent Breast Cancer Signaling	4,41E-01	0.04	#NUM!	FOS,JUN,KRAS
IL-17A Signaling in Fibroblasts	4,41E-01	0.04	#NUM!	FOS,JUN,MAP3K7
Amyotrophic Lateral Sclerosis Signaling	4,37E-01	3,74E-02	#NUM!	CACNA2D3,CACNG8,GRIN3A,RAB5A
CSDE1 Signaling Pathway	4,32E-01	4,44E-02	#NUM!	FOS,PTBP1
Metabolism of non-coding RNA	4,32E-01	4,44E-02	#NUM!	NUP153,NUP93
Heme signaling	4,32E-01	4,44E-02	#NUM!	PPARA,PPARGC1A
PI Metabolism	4,32E-01	3,95E-02	#NUM!	PIP5K1B,RAB5A,TNFAIP8L3
Eukaryotic Translation Elongation	4,32E-01	3,95E-02	#NUM!	RPL23,RPL35A,RPSA
Signaling by MET	4,32E-01	3,95E-02	#NUM!	KRAS,LAMA1,PTPN2
BEX2 Signaling Pathway	4,32E-01	3,95E-02	#NUM!	ERBB2,JUN,PPP2R5B
Putrescine Degradation III	4,3E-01	6,25E-02	#NUM!	ALDH9A1
Fatty Acid α-oxidation	4,3E-01	6,25E-02	#NUM!	ALDH9A1
CDK5 Signaling	4,29E-01	3,7E-02	-1,000	ADCY10,KRAS,LAMA1,PPP2R5B
Oxytocin in Brain Signaling Pathway	4,28E-01	3,47E-02	-1,633	CACNA2D3,CACNG8,GNA11,GNG13,KRAS,PNPLA3
Factors Promoting Cardiogenesis in Vertebrates	4,24E-01	3,55E-02	0,000	APC2,BMP8A,MAP3K7,PLCH1,WNT5B
Sphingosine-1-phosphate Signaling	4,22E-01	3,67E-02	0,000	ADCY10,FNBP1,PLCH1,RHOT1
Transcriptional activity of SMAD2/SMAD3:SMAD4 heterotrimer	4,2E-01	4,35E-02	#NUM!	CDKN2B,YBX1
XBP1(S) activates chaperone genes	4,2E-01	4,35E-02	#NUM!	GSK3A,PPP2R5B
TNFR1 Signaling	4,2E-01	4,35E-02	#NUM!	FOS,JUN
Th1 and Th2 Activation Pathway	4,18E-01	3,52E-02	#NUM!	HLA-A,IL18,ITGB2,JAG2,JUN
Chaperone Mediated Autophagy Signaling Pathway	4,16E-01	3,37E-02	-1,890	DNAJB1,IL18,MAP3K7,MMP17,PSMB2,PSMB3,PSMB9
Role of PKR in Interferon Induction and Antiviral Response	4,15E-01	3,64E-02	-1,000	FOS,IL18,JUN,MAP3K7
Th2 Pathway	4,15E-01	3,64E-02	#NUM!	HLA-A,ITGB2,JAG2,JUN
Gene Silencing by RNA	4,14E-01	3,85E-02	#NUM!	FKBP6,NUP153,NUP93
Antimicrobial peptides	4,1E-01	5,88E-02	#NUM!	PRSS3
Signaling by NTRK3 (TRKC)	4,1E-01	5,88E-02	#NUM!	KRAS
Purine Nucleotides Degradation II (Aerobic)	4,1E-01	5,88E-02	#NUM!	ADAT3
Inflammasome pathway	4,1E-01	5,88E-02	#NUM!	IL18
FcγRIIB Signaling in B Lymphocytes	4,05E-01	3,8E-02	#NUM!	CACNA2D3,CACNG8,KRAS
Apelin Adipocyte Signaling Pathway	4,05E-01	3,8E-02	#NUM!	ADCY10,GNA11,PPARGC1A
IL-33 Signaling Pathway	4,05E-01	3,47E-02	-0,447	CCL5,FOS,IL18,JUN,MAP3K7
FXR/RXR Activation	4,05E-01	3,47E-02	-1,342	IL18,NR1H3,PPARA,PPARGC1A,TNFSF12
Relaxin Signaling	4,05E-01	3,47E-02	#NUM!	ADCY10,FOS,GNA11,GNG13,JUN
TR/RXR Activation	0.4	3,57E-02	-1,000	PPARA,PPARGC1A,RCAN2,THRA
Acetylcholine Receptor Signaling Pathway	3,99E-01	3,37E-02	-0,816	ADCY10,CACNA2D3,CACNG8,CHRNB4,GNA11,PLCH1
Kinesins	3,98E-01	4,17E-02	#NUM!	KIF21B,TUBB3
UVB-Induced MAPK Signaling	3,98E-01	4,17E-02	#NUM!	FOS,JUN
RORA activates gene expression	3,91E-01	5,56E-02	#NUM!	PPARA
Cellular hexose transport	3,91E-01	5,56E-02	#NUM!	SLC5A9
Gastrin-CREB signalling pathway via PKC and MAPK	3,91E-01	5,56E-02	#NUM!	KRAS
Thyroid Hormone Metabolism II (via Conjugation and/or Degradation)	3,91E-01	5,56E-02	#NUM!	B3GAT3
γ-linolenate Biosynthesis II (Animals)	3,91E-01	5,56E-02	#NUM!	ACSBG2
JAK/STAT Signaling	3,88E-01	3,7E-02	#NUM!	FOS,JUN,KRAS
Interleukin-3, Interleukin-5 and GM-CSF signaling	3,87E-01	4,08E-02	#NUM!	CSF2RB,IL3RA
SPINK1 General Cancer Pathway	3,87E-01	4,08E-02	#NUM!	KRAS,PRSS3
PDGF Signaling	3,8E-01	3,66E-02	#NUM!	FOS,JUN,KRAS
SUMOylation of chromatin organization proteins	3,77E-01	0.04	#NUM!	NUP153,NUP93
Cell Cycle Control of Chromosomal Replication	3,77E-01	0.04	#NUM!	CDK10,ORC2
Receptor-type tyrosine-protein phosphatases	3,73E-01	5,26E-02	#NUM!	PPFIA1
RHO GTPases activate IQGAPs	3,73E-01	5,26E-02	#NUM!	TUBB3
Formation of paraxial mesoderm	3,73E-01	5,26E-02	#NUM!	TBX6
Dopamine Degradation	3,73E-01	5,26E-02	#NUM!	ALDH9A1
Mitochondrial L-carnitine Shuttle Pathway	3,73E-01	5,26E-02	#NUM!	ACSBG2
Response of EIF2AK4 (GCN2) to amino acid deficiency	3,72E-01	3,61E-02	#NUM!	RPL23,RPL35A,RPSA
Airway Pathology in Chronic Obstructive Pulmonary Disease	3,72E-01	3,61E-02	#NUM!	IL18,LCN6,TNFSF12
Systemic Lupus Erythematosus in B Cell Signaling Pathway	3,71E-01	3,23E-02	-1,134	FOS,IL18,JUN,KRAS,MAP3K7,PDCD1,TNFSF12
Insulin Secretion Signaling Pathway	3,7E-01	3,19E-02	0,000	ADCY10,BET1L,CACNA2D3,CACNG8,EIF4G1,GNA11,PLCH1,SPCS2
NLR signaling pathways	3,67E-01	3,92E-02	#NUM!	MAP3K7,NOD1
SNARE Signaling Pathway	3,66E-01	3,42E-02	0,000	ADCY10,BET1L,MYH3,MYO18A
Mitochondrial translation	3,57E-01	3,53E-02	#NUM!	MRPL52,MRPL53,MRPS16
Human Embryonic Stem Cell Pluripotency	3,57E-01	3,23E-02	0,000	APC2,BMP8A,KRAS,NFYA,NFYB,WNT5B
Neurexins and neuroligins	3,57E-01	3,85E-02	#NUM!	DLGAP3,GRM1
Iron uptake and transport	3,57E-01	3,85E-02	#NUM!	ACO1,SLC40A1
Interleukin-12 family signaling	3,57E-01	0.05	#NUM!	CRLF1
RAS processing	3,57E-01	0.05	#NUM!	KRAS
B Cell Development	3,57E-01	0.05	#NUM!	HLA-A
Pyrimidine Deoxyribonucleotides De Novo Biosynthesis I	3,57E-01	0.05	#NUM!	RRM2
TCA Cycle II (Eukaryotic)	3,57E-01	0.05	#NUM!	ACO1
Cysteine Biosynthesis III (mammalia)	3,57E-01	0.05	#NUM!	CBS/LOC102724560
DHCR24 Signaling Pathway	3,54E-01	3,36E-02	-1,000	HMGCR,KRAS,NR1H3,THRA
Systemic Lupus Erythematosus Signaling	3,52E-01	3,27E-02	#NUM!	FOS,HLA-A,IL18,JUN,KRAS
Iron homeostasis signaling pathway	3,47E-01	3,33E-02	#NUM!	ABCB10,ACO1,BMP8A,SLC40A1
NFKBIE Signaling Pathway	3,47E-01	3,77E-02	#NUM!	MAP3K7,TNFSF12
Folate Signaling Pathway	3,47E-01	3,77E-02	#NUM!	CBS/LOC102724560,PFAS
Phase I - Functionalization of compounds	3,43E-01	3,45E-02	#NUM!	ADH5,CES1,CYP2U1
COPI-mediated anterograde transport	3,43E-01	3,45E-02	#NUM!	BET1L,DCTN3,TUBB3
Pancreatic Adenocarcinoma Signaling	3,41E-01	3,31E-02	#NUM!	CDKN2B,ERBB2,KRAS,RALBP1
Interleukin-20 family signaling	3,41E-01	4,76E-02	#NUM!	IL20
Cardiomyocyte Differentiation via BMP Receptors	3,41E-01	4,76E-02	#NUM!	MAP3K7
Role of JAK1, JAK2 and TYK2 in Interferon Signaling	3,41E-01	4,76E-02	#NUM!	PTPN2
Circadian Clock	3,38E-01	3,7E-02	#NUM!	PPARA,PPARGC1A
PI3K/AKT Signaling	3,37E-01	3,16E-02	#NUM!	CSF2RB,GSK3A,IL3RA,ITGB2,KRAS,PPP2R5B
Role of Osteoclasts in Rheumatoid Arthritis Signaling Pathway	3,36E-01	3,09E-02	-2,828	FNBP1,FOS,IL18,JUN,KRAS,MAP3K7,MMP17,RHOT1
Endocannabinoid Developing Neuron Pathway	3,35E-01	3,28E-02	#NUM!	ADCY10,GNG13,KRAS,MGLL
EGF Signaling	3,29E-01	3,64E-02	#NUM!	FOS,JUN
Glycerophospholipid biosynthesis	3,29E-01	3,37E-02	#NUM!	MGLL,PNPLA3,SLC44A2
CLEAR Signaling Pathway	3,28E-01	3,07E-02	0,000	BLOC1S3,CTSF,GSK3A,KRAS,LAMTOR1,PPARA,PPARGC1A,PPP2R5B
Sulfur amino acid metabolism	3,26E-01	4,55E-02	#NUM!	CBS/LOC102724560
Peroxisomal lipid metabolism	3,26E-01	4,55E-02	#NUM!	HAO2
Bupropion Degradation	3,26E-01	4,55E-02	#NUM!	CYP2U1
Tryptophan Degradation III (Eukaryotic)	3,26E-01	4,55E-02	#NUM!	KMO
Ephrin Receptor Signaling	3,23E-01	3,11E-02	-2,236	GNA11,GNG13,GRIN3A,ITGB2,KRAS,SH2D3C
S100 Family Signaling Pathway	3,23E-01	2,95E-02	0,229	Agtr1b,AVPR1A,CACNA2D3,CACNG8,ERBB2,FOS,GNA11,GPR146,GPR153,GPR182,GRM1,IL18,JUN,MAP3K7,MMP17,NCL,PLCH1,TBXA2R,WNT5B
Post-translational protein phosphorylation	3,22E-01	3,33E-02	#NUM!	AFP,RCN1,TMEM132A
Non-Small Cell Lung Cancer Signaling	3,22E-01	3,33E-02	#NUM!	ERBB2,FHIT,KRAS
Regulation of IL-2 Expression in Activated and Anergic T Lymphocytes	3,22E-01	3,33E-02	#NUM!	FOS,JUN,KRAS
Tumor Microenvironment Pathway	3,21E-01	3,14E-02	-2,236	FOS,HLA-A,JUN,KRAS,MMP17
Degradation of the extracellular matrix	3,21E-01	3,57E-02	#NUM!	A2M,ADAMTS9
RAB geranylgeranylation	3,21E-01	3,57E-02	#NUM!	RAB40B,RAB5A
Remodeling of Epithelial Adherens Junctions	3,21E-01	3,57E-02	#NUM!	RAB5A,TUBB3
Cancer Drug Resistance by Drug Efflux	3,21E-01	3,57E-02	#NUM!	KRAS,YBX1
Natural Killer Cell Signaling	3,16E-01	3,12E-02	-0,447	HLA-A,IL18,KRAS,MAP3K2,MAP3K7
p75 NTR receptor-mediated signalling	3,15E-01	3,3E-02	#NUM!	ARHGEF1,PREX1,SQSTM1
RAF-independent MAPK1/3 activation	3,13E-01	4,35E-02	#NUM!	DUSP16
Interleukin-6 family signaling	3,13E-01	4,35E-02	#NUM!	CRLF1
Fatty acyl-CoA biosynthesis	3,13E-01	4,35E-02	#NUM!	ACSBG2
Mitochondrial Fatty Acid Beta-Oxidation	3,13E-01	4,35E-02	#NUM!	ACBD6
Necroptosis Signaling Pathway	3,13E-01	3,17E-02	-1,000	MAP3K7,PELI1,PPIF,TIMM8B
Cytoprotection by HMOX1	3,12E-01	3,51E-02	#NUM!	PPARA,PTK6
GADD45 Signaling	3,12E-01	3,51E-02	#NUM!	GADD45B,NFYA
Phospholipases	3,12E-01	3,51E-02	#NUM!	PLCH1,PNPLA3
Mitochondrial biogenesis	3,04E-01	3,45E-02	#NUM!	PPARA,PPARGC1A
Role of WNT/GSK-3β Signaling in the Pathogenesis of Influenza	3,04E-01	3,45E-02	#NUM!	APC2,WNT5B
Role of Osteoblasts in Rheumatoid Arthritis Signaling Pathway	3,01E-01	3,03E-02	0,000	APC2,CTSF,IL18,MMP17,TNFSF12,WNT5B
Gap junction trafficking and regulation	0.3	4,17E-02	#NUM!	TUBB3
Glyoxylate metabolism and glycine degradation	0.3	4,17E-02	#NUM!	PXMP2
TNFs bind their physiological receptors	0.3	4,17E-02	#NUM!	TNFRSF18
Apelin Liver Signaling Pathway	0.3	4,17E-02	#NUM!	GSK3A
Macrophage Classical Activation Signaling Pathway	2,97E-01	3,1E-02	1,000	CCL5,IL18,MAP3K7,TNFSF12
STAT3 Pathway	2,97E-01	3,1E-02	#NUM!	CSF2RB,IL3RA,KRAS,PTPN2
Interleukin-4 and Interleukin-13 signaling	2,96E-01	3,19E-02	#NUM!	FOS,IL18,ITGB2
Telomere Maintenance	2,96E-01	3,39E-02	#NUM!	TERF2,TERF2IP
Neutrophil Extracellular Trap Signaling Pathway	2,94E-01	2,95E-02	0,333	CCL5,GSDMD,ITGB2,MAP3K7,NDUFB10,PLCH1,PNPLA3,PPIF,TIMM8B
Axonal Guidance Signaling	2,92E-01	2,91E-02	#NUM!	ADAMTS9,BMP8A,ERBB2,GDF7,GNA11,GNG13,ITGB2,KRAS,MMP17,PLCH1,SEMA4D,TUBB3,WNT5B
RAC Signaling	2,91E-01	3,08E-02	#NUM!	ITGB2,JUN,KRAS,PIP5K1B
LXR/RXR Activation	2,9E-01	3,16E-02	#NUM!	HMGCR,IL18,NR1H3
T Helper Cell Differentiation	2,89E-01	3,33E-02	#NUM!	HLA-A,IL18
Multiple Sclerosis Signaling Pathway	2,88E-01	3,01E-02	1,342	GRIN3A,HLA-A,IL18,NR1H3,TNFSF12
Toll-like Receptor Cascades	2,88E-01	0.04	#NUM!	ITGB2
Striated Muscle Contraction	2,88E-01	0.04	#NUM!	MYH3
Class C/3 (Metabotropic glutamate/pheromone receptors)	2,88E-01	0.04	#NUM!	GRM1
Mitophagy	2,88E-01	0.04	#NUM!	SQSTM1
Signaling by NTRK2 (TRKB)	2,88E-01	0.04	#NUM!	KRAS
Signaling by Erythropoietin	2,88E-01	0.04	#NUM!	KRAS
Phospholipase C Signaling	2,82E-01	2,94E-02	-2,000	ADCY10,ARHGEF1,FNBP1,GNG13,ITGB2,KRAS,RHOT1
Transcriptional regulation by RUNX1	2,81E-01	3,03E-02	2,000	PSMB2,PSMB3,PSMB9,PSMD6
Plasma lipoprotein assembly, remodeling, and clearance	2,81E-01	3,28E-02	#NUM!	A2M,NR1H3
Costimulation by the CD28 family	2,81E-01	3,28E-02	#NUM!	PDCD1,PPP2R5B
Cachexia Signaling Pathway	2,78E-01	2,9E-02	1,667	ADCY10,GSK3A,IL18,INHBB,PSMB2,PSMB3,PSMB9,PSMD6,TNFSF12
BMAL1:CLOCK,NPAS2 activates circadian gene expression	2,76E-01	3,85E-02	#NUM!	PPARA
WNT ligand biogenesis and trafficking	2,76E-01	3,85E-02	#NUM!	WNT5B
Energy dependent regulation of mTOR by LKB1-AMPK	2,76E-01	3,85E-02	#NUM!	LAMTOR1
B Cell Receptor Signaling	2,74E-01	2,96E-02	-0,447	GSK3A,JUN,KRAS,MAP3K2,MAP3K7
Pre-NOTCH Expression and Processing	2,74E-01	3,23E-02	#NUM!	JUN,ST3GAL4
Semaphorin interactions	2,74E-01	3,23E-02	#NUM!	ERBB2,SEMA4D
Stearate Biosynthesis I (Animals)	2,74E-01	3,23E-02	#NUM!	ACSBG2,SRD5A3
Bladder Cancer Signaling	2,73E-01	3,06E-02	#NUM!	ERBB2,KRAS,MMP17
PIP3 activates AKT signaling	2,71E-01	2,99E-02	-1,000	ERBB2,GSK3A,PIP5K1B,PPP2R5B
Gustation Pathway	2,7E-01	2,94E-02	-1,342	ADCY10,CACNA2D3,CACNG8,GNG13,KCNN1
Xenobiotic Metabolism Signaling	2,68E-01	2,89E-02	#NUM!	ALDH9A1,CES1,KRAS,MAP3K2,MAP3K7,PPARGC1A,PPP2R5B
Antioxidant Action of Vitamin C	2,67E-01	3,03E-02	#NUM!	CSF2RB,PLCH1,PNPLA3
Th1 Pathway	2,67E-01	3,03E-02	#NUM!	HLA-A,IL18,ITGB2
TP53 Regulates Transcription of DNA Repair Genes	2,67E-01	3,17E-02	#NUM!	FOS,JUN
WNT/Ca+ pathway	2,67E-01	3,17E-02	#NUM!	PLCH1,WNT5B
Bile acid and bile salt metabolism	2,65E-01	3,7E-02	#NUM!	OSBPL3
Activation of kainate receptors upon glutamate binding	2,65E-01	3,7E-02	#NUM!	GNG13
Endosomal Sorting Complex Required For Transport (ESCRT)	2,65E-01	3,7E-02	#NUM!	VPS4A
Signaling by CSF3 (G-CSF)	2,65E-01	3,7E-02	#NUM!	KRAS
CDP-diacylglycerol Biosynthesis I	2,65E-01	3,7E-02	#NUM!	PNPLA3
MHC class II antigen presentation	2,62E-01	0.03	#NUM!	CTSF,DCTN3,TUBB3
Mouse Embryonic Stem Cell Pluripotency	2,62E-01	0.03	#NUM!	APC2,KRAS,MAP3K7
Cell Cycle Checkpoints	2,61E-01	2,87E-02	1,134	BARD1,ORC2,PPP2R5B,PSMB2,PSMB3,PSMB9,PSMD6
Signaling by FGFR2	2,6E-01	3,12E-02	#NUM!	KRAS,PTBP1
IGF-1 Signaling	2,56E-01	2,97E-02	#NUM!	FOS,JUN,KRAS
NoRC negatively regulates rRNA expression	2,55E-01	3,57E-02	#NUM!	SMARCA5
RIPK1-mediated regulated necrosis	2,55E-01	3,57E-02	#NUM!	PELI1
Myogenesis	2,55E-01	3,57E-02	#NUM!	CDH15
Nucleotide catabolism	2,55E-01	3,57E-02	#NUM!	ITPA
FOXO-mediated transcription of oxidative stress, metabolic and neuronal genes	2,55E-01	3,57E-02	#NUM!	PPARGC1A
Signaling by CSF1 (M-CSF) in myeloid cells	2,55E-01	3,57E-02	#NUM!	KRAS
HEY1 Signaling Pathway	2,49E-01	2,88E-02	0,000	BMP8A,ERBB2,JAG2,MMP17
trans-Golgi Network Vesicle Budding	2,47E-01	3,03E-02	#NUM!	ARRB1,BLOC1S3
Ephrin B Signaling	2,47E-01	3,03E-02	#NUM!	GNA11,GNG13
GM-CSF Signaling	2,47E-01	3,03E-02	#NUM!	CSF2RB,KRAS
Toll Like Receptor 3 (TLR3) Cascade	2,45E-01	3,45E-02	#NUM!	MAP3K7
Oncogene Induced Senescence	2,45E-01	3,45E-02	#NUM!	CDKN2B
G-protein beta:gamma signalling	2,45E-01	3,45E-02	#NUM!	GNG13
Aggrephagy	2,45E-01	3,45E-02	#NUM!	TUBB3
Cytotoxic T Lymphocyte-mediated Apoptosis of Target Cells	2,45E-01	3,45E-02	#NUM!	HLA-A
Inhibition of Angiogenesis by TSP1	2,45E-01	3,45E-02	#NUM!	JUN
Phosphatidylglycerol Biosynthesis II (Non-plastidic)	2,45E-01	3,45E-02	#NUM!	PNPLA3
Interferon Signaling	2,45E-01	3,45E-02	#NUM!	PTPN2
Regulation of Insulin-like Growth Factor (IGF) transport and uptake by IGFBPs	2,41E-01	2,88E-02	#NUM!	AFP,RCN1,TMEM132A
Growth Hormone Signaling	2,41E-01	2,99E-02	#NUM!	A2M,FOS
NUR77 Signaling in T Lymphocytes	2,41E-01	2,99E-02	#NUM!	HLA-A,MAP3K2
IL-7 Signaling Pathway	2,41E-01	2,99E-02	#NUM!	GSK3A,JUN
ESR-mediated signaling	2,36E-01	2,86E-02	#NUM!	FOS,JUN,JUND
Transcriptional Regulation by E2F6	2,36E-01	3,33E-02	#NUM!	RRM2
Complement System	2,36E-01	3,33E-02	#NUM!	ITGB2
Factors involved in megakaryocyte development and platelet production	2,35E-01	2,94E-02	#NUM!	DOCK2,RAB5A
Altered T Cell and B Cell Signaling in Rheumatoid Arthritis	2,29E-01	2,9E-02	#NUM!	HLA-A,IL18
DAP12 interactions	2,27E-01	3,23E-02	#NUM!	KRAS
Glutamate binding, activation of AMPA receptors and synaptic plasticity	2,27E-01	3,23E-02	#NUM!	CACNG8
Activation of the pre-replicative complex	2,27E-01	3,23E-02	#NUM!	ORC2
Allograft Rejection Signaling	2,27E-01	3,23E-02	#NUM!	HLA-A
Antiproliferative Role of Somatostatin Receptor 2	2,23E-01	2,86E-02	#NUM!	GNG13,KRAS
Metabolism of steroid hormones	2,18E-01	3,12E-02	#NUM!	SRD5A3
Smooth Muscle Contraction	2,18E-01	3,12E-02	#NUM!	LMOD1
Fanconi Anemia Pathway	2,18E-01	3,12E-02	#NUM!	SLX1A/SLX1B
Transcriptional Regulation by NPAS4	2,18E-01	3,12E-02	#NUM!	FOS
4-1BB Signaling in T Lymphocytes	2,18E-01	3,12E-02	#NUM!	JUN
Acetone Degradation I (to Methylglyoxal)	2,18E-01	3,12E-02	#NUM!	CYP2U1
Fatty Acid β-oxidation I	2,18E-01	3,12E-02	#NUM!	ACSBG2
MyD88-independent TLR4 cascade	2,1E-01	3,03E-02	#NUM!	MAP3K7
Gene and protein expression by JAK-STAT signaling after IL-12 stimulation	2,1E-01	3,03E-02	#NUM!	MSN
Carboxyterminal post-translational modifications of tubulin	2,1E-01	3,03E-02	#NUM!	TUBB3
FLT3 Signaling	2,1E-01	3,03E-02	#NUM!	KRAS
Superpathway of Methionine Degradation	2,1E-01	3,03E-02	#NUM!	CBS/LOC102724560
Transcriptional regulation by the AP-2 (TFAP2) family of transcription factors	2,03E-01	2,94E-02	#NUM!	ERBB2
TWEAK Signaling	2,03E-01	2,94E-02	#NUM!	TNFSF12
Detoxification of Reactive Oxygen Species	1,95E-01	2,86E-02	#NUM!	NUDT2
Formation of WDR5-containing histone-modifying complexes	1,95E-01	2,86E-02	#NUM!	TASP1
NAD Signaling Pathway	0	1,54E-02	#NUM!	HMGCS2,PPARGC1A
Pulmonary Fibrosis Idiopathic Signaling Pathway	0	2,08E-02	-2,449	FOS,JUN,KRAS,MAP3K7,MMP17,WNT5B
Pulmonary Healing Signaling Pathway	0	1,69E-02	#NUM!	KRAS,MMP17,WNT5B
Pyroptosis Signaling Pathway	0	2,7E-02	#NUM!	GSDMD,IL18
ID1 Signaling Pathway	0	1,05E-02	#NUM!	CHRNB4,KRAS
IL-13 Signaling Pathway	0	2,33E-02	#NUM!	CLCA1,JUN
Glucocorticoid Receptor Signaling	0	2,78E-02	#NUM!	A2M,CCL5,CSF2RB,FOS,HLA-A,IL3RA,JUN,KRAS,KRT7,MAP3K7,NDUFB10,TAF7L
Neuregulin Signaling	0	2,68E-02	#NUM!	ERBB2,ITGB2,KRAS
Leukocyte Extravasation Signaling	0	1,75E-02	#NUM!	ITGB2,MMP17,MSN
Fc Epsilon RI Signaling	0	9,43E-03	#NUM!	KRAS
Activin Inhibin Signaling Pathway	0	2,81E-02	-1,342	FOS,IL18,INHBB,JUN,MAP3K7
WNK Renal Signaling Pathway	0	2,11E-02	#NUM!	Agtr1b,NPPC
Aryl Hydrocarbon Receptor Signaling	0	2,22E-02	#NUM!	ALDH9A1,FOS,JUN
p53 Signaling	0	2,3E-02	#NUM!	GADD45B,JUN
Intrinsic Pathway for Apoptosis	0	2,04E-02	#NUM!	GSDMD
Signaling by Insulin receptor	0	2,44E-02	#NUM!	KRAS
Opioid Signalling	0	2,33E-02	#NUM!	GNA11,GNG13
G alpha (i) signalling events	0	1,42E-02	#NUM!	CCL5,GNG13,RGS16
Neurotransmitter release cycle	0	2,56E-02	#NUM!	PPFIA1
Signaling by ERBB4	0	1,92E-02	#NUM!	KRAS
Mitochondrial protein import	0	1,75E-02	#NUM!	TIMM8B
Signaling by SCF-KIT	0	2,44E-02	#NUM!	KRAS
Extracellular matrix organization	0	1,06E-02	#NUM!	LAMA1
Translocation of SLC2A4 (GLUT4) to the plasma membrane	0	1,75E-02	#NUM!	TUBB3
Elastic fibre formation	0	2,44E-02	#NUM!	LTBP3
Electron transport, ATP synthesis, and heat production by uncoupling proteins	0	2,7E-02	#NUM!	NDUFAF3,NDUFAF4,NDUFB10
Macroautophagy	0	1,75E-02	#NUM!	LAMTOR1
Integration of energy metabolism	0	2,08E-02	#NUM!	GNA11,GNG13
Gamma carboxylation, hypusine formation and arylsulfatase activation	0	2,7E-02	#NUM!	DHPS
Complement cascade	0	2,38E-02	#NUM!	CD81
Signaling by TGF-beta Receptor Complex	0	2,04E-02	#NUM!	LTBP3
Signaling by EGFR	0	2,27E-02	#NUM!	KRAS
Regulation of beta-cell development	0	2,7E-02	#NUM!	INSM1
Signaling by PDGF	0	1,82E-02	#NUM!	KRAS
Signaling by NTRK1 (TRKA)	0	1,25E-02	#NUM!	KRAS
Signaling by VEGF	0	0.01	#NUM!	KRAS
Metabolism of water-soluble vitamins and cofactors	0	0.02	#NUM!	ENPP2
Assembly of collagen fibrils and other multimeric structures	0	1,92E-02	#NUM!	PXDN
Cell surface interactions at the vascular wall	0	2,78E-02	#NUM!	ITGB2,KRAS,SLC7A9
Generic Transcription Pathway	0	2,01E-02	0,000	NR1H3,NR4A3,PPARA,THRA
RNA Polymerase II Transcription	0	2,46E-02	#NUM!	DDX39A,LEO1,TAF7L
Integrin cell surface interactions	0	1,43E-02	#NUM!	ITGB2
Visual phototransduction	0	1,85E-02	#NUM!	RDH12
SUMOylation of DNA damage response and repair proteins	0	2,82E-02	#NUM!	NUP153,NUP93
Class A/1 (Rhodopsin-like receptors)	0	1,12E-02	#NUM!	AVPR1A,CCL5,TBXA2R
Class B/2 (Secretin family receptors)	0	1,18E-02	#NUM!	GNG13
Netrin-1 signaling	0	2,13E-02	#NUM!	TRPC7
L1CAM interactions	0	2,8E-02	#NUM!	LAMA1,MSN,TUBB3
NCAM signaling for neurite out-growth	0	1,82E-02	#NUM!	KRAS
Transcriptional regulation of white adipocyte differentiation	0	2,53E-02	#NUM!	PPARA,PPARGC1A
SUMOylation of transcription cofactors	0	2,44E-02	#NUM!	PPARGC1A
G alpha (s) signalling events	0	1,56E-02	#NUM!	ARRB1,GNG13
Transport of vitamins, nucleosides, and related molecules	0	2,78E-02	#NUM!	SLC35C1
Sphingolipid metabolism	0	1,3E-02	#NUM!	VAPB
Deadenylation-dependent mRNA decay	0	1,92E-02	#NUM!	EIF4G1
Activation of NMDA receptors and postsynaptic events	0	2,78E-02	#NUM!	KRAS,TUBB3
Cell junction organization	0	2,38E-02	#NUM!	CDH15,PARD6G
B-WICH complex positively regulates rRNA expression	0	2,38E-02	#NUM!	SMARCA5
Activation of anterior HOX genes in hindbrain during early embryogenesis	0	1,52E-02	#NUM!	JUN
Cilium Assembly	0	1,12E-02	#NUM!	DCTN3,TUBB3
TP53 Regulates Metabolic Genes	0	1,25E-02	#NUM!	LAMTOR1
Signaling by FGFR1	0	2,22E-02	#NUM!	KRAS
Signaling by FGFR3	0	2,7E-02	#NUM!	KRAS
Signaling by FGFR4	0	2,7E-02	#NUM!	KRAS
RHO GTPases Activate Formins	0	1,77E-02	#NUM!	PPP2R5B,TUBB3
HDR through Homologous Recombination (HRR) or Single Strand Annealing (SSA)	0	2,02E-02	#NUM!	BARD1,SLX1A/SLX1B
TP53 Regulates Transcription of Cell Cycle Genes	0	2,04E-02	#NUM!	BTG2
Regulation of TP53 Activity through Phosphorylation	0	2,44E-02	#NUM!	BARD1,TAF7L
Keratinization	0	1,79E-02	#NUM!	KRT7
RNA polymerase II transcribes snRNA genes	0	1,52E-02	#NUM!	INTS5
Intra-Golgi and retrograde Golgi-to-ER traffic	0	2,79E-02	-0,447	BET1L,DCTN3,GOLGA5,KIF21B,TUBB3
Mitotic Prometaphase	0	1,78E-02	#NUM!	DCTN3,PPP2R5B,TUBB3
Processing of Capped Intron-Containing Pre-mRNA	0	2,48E-02	-1,633	DDX39A,NUP153,NUP93,PTBP1,RBM7,YBX1
TNF signaling	0	1,96E-02	#NUM!	MAP3K7
Response to elevated platelet cytosolic Ca2+	0	1,74E-02	#NUM!	A2M,FAM3C
Interferon gamma signaling	0	2,82E-02	#NUM!	HLA-A,PTPN2
RET signaling	0	2,5E-02	#NUM!	DOK6
Cargo recognition for clathrin-mediated endocytosis	0	1,06E-02	#NUM!	ARRB1
Clathrin-mediated endocytosis	0	2,59E-02	#NUM!	ARRB1,FNBP1,RAB5A
RAB GEFs exchange GTP for GDP on RABs	0	1,2E-02	#NUM!	RAB5A
Transcriptional Regulation by MECP2	0	1,64E-02	#NUM!	DGCR8
RHO GTPase cycle	0	2,17E-02	-1,000	ARHGEF1,CCDC115,DOCK2,FNBP1,LAMTOR1,NHS,PREX1,RALBP1,VAPB
NR1H2 and NR1H3-mediated signaling	0	2,56E-02	#NUM!	NR1H3
Interferon alpha/beta signaling	0	2,08E-02	#NUM!	HLA-A
Meiotic recombination	0	2,63E-02	#NUM!	DMC1
GPER1 signaling	0	2,38E-02	#NUM!	GNG13
Amino acids regulate mTORC1	0	2,08E-02	#NUM!	LAMTOR1
Sensory processing of sound by inner hair cells of the cochlea	0	1,54E-02	#NUM!	MSN
Sensory processing of sound by outer hair cells of the cochlea	0	2,04E-02	#NUM!	MSN
Expression and translocation of olfactory receptors	0	1,23E-02	#NUM!	OR2W3
Retinoid metabolism and transport	0	2,7E-02	#NUM!	RBP2
GABA receptor activation	0	1,75E-02	#NUM!	GNG13
Class I MHC mediated antigen processing and presentation	0	1,8E-02	1,633	FBXW8,HLA-A,PSMB2,PSMB3,PSMB9,PSMD6
Mitochondrial Dysfunction	0	2,38E-02	1,890	ADCY10,CACNA2D3,CACNG8,NDUFB10,PPARGC1A,PPIF,RHOT1
Pancreatic Secretion Signaling Pathway	0	2,23E-02	0,000	ADCY10,ARHGEF1,BET1L,CLCA1,PLCH1
Protein Sorting Signaling Pathway	0	1,23E-02	#NUM!	ADCY10,SNX25
ROBO SLIT Signaling Pathway	0	2,61E-02	#NUM!	Flt1,FOS,JUN
VDR/RXR Activation	0	1,33E-02	#NUM!	CCL5
BBSome Signaling Pathway	0	1,84E-02	1,414	Agtr1b,AVPR1A,GPR146,GPR153,GPR182,GRM1,RAB5A,TBXA2R
IL-27 Signaling Pathway	0	1,87E-02	#NUM!	HLA-A,PPARGC1A
Sleep NREM Signaling Pathway	0	1,8E-02	#NUM!	ADCY10,KRAS
WNT/SHH Axonal Guidance Signaling Pathway	0	2,82E-02	0,000	ADCY10,PARD6G,TRPC7,WNT5B
Role of BRCA1 in DNA Damage Response	0	1,3E-02	#NUM!	BARD1
Activation of IRF by Cytosolic Pattern Recognition Receptors	0	0.02	#NUM!	JUN
Clathrin-mediated Endocytosis Signaling	0	1,68E-02	#NUM!	ARRB1,ITGB2,RAB5A
IL-12 Signaling and Production in Macrophages	0	2,21E-02	0,000	FOS,IL18,JMJD6,JUN
NF-κB Activation by Viruses	0	1,32E-02	#NUM!	KRAS
Calcium-induced T Lymphocyte Apoptosis	0	2,13E-02	#NUM!	HLA-A
fMLP Signaling in Neutrophils	0	2,5E-02	#NUM!	GNA11,GNG13,KRAS
CCR3 Signaling in Eosinophils	0	2,59E-02	#NUM!	GNA11,GNG13,KRAS
Oncostatin M Signaling	0	2,5E-02	#NUM!	KRAS
CD28 Signaling in T Helper Cells	0	2,83E-02	#NUM!	FOS,HLA-A,JUN
IL-15 Signaling	0	1,41E-02	#NUM!	KRAS
Virus Entry via Endocytic Pathways	0	2,78E-02	#NUM!	HLA-A,ITGB2,KRAS
Dendritic Cell Maturation	0	2,04E-02	#NUM!	HLA-A,IL18,PLCH1
Mechanisms of Viral Exit from Host Cells	0	2,78E-02	#NUM!	VPS4A
Reelin Signaling in Neurons	0	1,49E-02	#NUM!	ARHGEF1,GRIN3A
HIF1α Signaling	0	2,22E-02	-2,000	Flt1,JUN,KRAS,MMP17
Melatonin Signaling	0	1,54E-02	#NUM!	PLCH1
Angiopoietin Signaling	0	2,74E-02	#NUM!	KRAS,TIE1
CNTF Signaling	0	1,85E-02	#NUM!	KRAS
Docosahexaenoic Acid (DHA) Signaling	0	2,17E-02	1,342	ADCY10,FABP2,GSK3A,PLCH1,PNPLA3
ICOS-ICOSL Signaling in T Helper Cells	0	1,05E-02	#NUM!	HLA-A
Mitotic Roles of Polo-Like Kinase	0	1,61E-02	#NUM!	PPP2R5B
Role of CHK Proteins in Cell Cycle Checkpoint Control	0	1,85E-02	#NUM!	PPP2R5B
FLT3 Signaling in Hematopoietic Progenitor Cells	0	1,27E-02	#NUM!	KRAS
Melanocyte Development and Pigmentation Signaling	0	2,11E-02	#NUM!	ADCY10,KRAS
DNA Methylation and Transcriptional Repression Signaling	0	2,2E-02	#NUM!	CDK10,GADD45B
CREB Signaling in Neurons	0	2,59E-02	0,577	ADCY10,Agtr1b,AVPR1A,CACNA2D3,CACNG8,GNA11,GNG13,GPR146,GPR153,GPR182,GRM1,KRAS,PLCH1,TBXA2R
Melanoma Signaling	0	2,04E-02	#NUM!	KRAS
Prostate Cancer Signaling	0	9,26E-03	#NUM!	KRAS
Type I Diabetes Mellitus Signaling	0	0.02	#NUM!	HLA-A,MAP3K7
Small Cell Lung Cancer Signaling	0	2,22E-02	#NUM!	CDKN2B,FHIT
Glioma Signaling	0	1,71E-02	#NUM!	CDKN2B,KRAS
Acute Myeloid Leukemia Signaling	0	2,27E-02	#NUM!	CSF2RB,KRAS
Type II Diabetes Mellitus Signaling	0	2,74E-02	#NUM!	ACSBG2,CACNA2D3,CACNG8,MAP3K7
Chronic Myeloid Leukemia Signaling	0	1,95E-02	-1,342	FOS,JUN,KRAS,PLCH1,WNT5B
p70S6K Signaling	0	2,4E-02	#NUM!	KRAS,PLCH1,PPP2R5B
FAK Signaling	0	2,73E-02	1,000	Agtr1b,AVPR1A,CSF2RB,ERBB2,Flt1,FOS,GPR146,GPR153,GPR182,GRM1,GSK3A,IL3RA,ITGB2,JUN,KRAS,TBXA2R
PAK Signaling	0	1,87E-02	#NUM!	ITGB2,KRAS
Hereditary Breast Cancer Signaling	0	2,31E-02	#NUM!	BARD1,GADD45B,KRAS
RHOA Signaling	0	2,78E-02	#NUM!	ARHGEF1,MSN,PIP5K1B
Ovarian Cancer Signaling	0	2,01E-02	#NUM!	ARRB1,KRAS,WNT5B
Protein Kinase A Signaling	0	1,69E-02	1,342	ADCY10,DUSP16,GNG13,GSK3A,PLCH1,PTPN2
Leptin Signaling in Obesity	0	2,7E-02	#NUM!	ADCY10,PLCH1
Breast Cancer Regulation by Stathmin1	0	2,49E-02	0,577	Agtr1b,ARHGEF1,AVPR1A,GNG13,GPR146,GPR153,GPR182,GRM1,JUN,KRAS,PPP2R5B,TBXA2R,TUBB3
Granzyme A Signaling	0	1,85E-02	#NUM!	NDUFB10
Role of PI3K/AKT Signaling in the Pathogenesis of Influenza	0	2,08E-02	#NUM!	CCL5
Cyclins and Cell Cycle Regulation	0	2,53E-02	#NUM!	CDKN2B,PPP2R5B
Assembly of RNA Polymerase II Complex	0	2,44E-02	#NUM!	TAF7L
IL-17A Signaling in Airway Cells	0	1,61E-02	#NUM!	MAP3K7
Role of IL-17A in Arthritis	0	1,96E-02	#NUM!	CCL5
Role of JAK2 in Hormone-like Cytokine Signaling	0	1,96E-02	#NUM!	FOS
Role of JAK family kinases in IL-6-type Cytokine Signaling	0	1,43E-02	#NUM!	FOS
Role of JAK1 and JAK3 in γc Cytokine Signaling	0	1,59E-02	#NUM!	KRAS
NGF Signaling	0	2,59E-02	#NUM!	KRAS,MAP3K2,MAP3K7
Paxillin Signaling	0	1,98E-02	#NUM!	ITGB2,KRAS
Gap Junction Signaling	0	2,78E-02	-0,707	ADCY10,GSK3A,KCNN1,KRAS,MAP3K2,PLCH1,SGSM3,TUBB3
Transcriptional Regulatory Network in Embryonic Stem Cells	0	1,95E-02	#NUM!	CDX2,KRAS,WNT5B
eNOS Signaling	0	2,19E-02	#NUM!	ADCY10,CHRNB4,Flt1
nNOS Signaling in Neurons	0	2,44E-02	#NUM!	GRIN3A
VEGF Family Ligand-Receptor Interactions	0	2,67E-02	#NUM!	FOS,KRAS
ERBB4 Signaling	0	1,59E-02	#NUM!	KRAS
Netrin Signaling	0	1,85E-02	#NUM!	BET1L,CACNA2D3,CACNG8
Heparan Sulfate Biosynthesis	0	1,72E-02	#NUM!	B3GAT3
Pyrimidine Ribonucleotides De Novo Biosynthesis	0	2,7E-02	#NUM!	UMPS
Pyridoxal 5'-phosphate Salvage Pathway	0	1,64E-02	#NUM!	ADPGK
Estrogen Biosynthesis	0	2,78E-02	#NUM!	CYP2U1
Chondroitin Sulfate Biosynthesis	0	2,17E-02	#NUM!	B3GAT3
tRNA Charging	0	2,7E-02	#NUM!	VARS2
Triacylglycerol Biosynthesis	0	1,96E-02	#NUM!	PNPLA3
Salvage Pathways of Pyrimidine Ribonucleotides	0	2,33E-02	#NUM!	ADPGK,UCK1
Epithelial Adherens Junction Signaling	0	1,34E-02	#NUM!	KRAS,PPP2R5B
Gαs Signaling	0	2,48E-02	#NUM!	ADCY10,GNA11,GNG13
PEDF Signaling	0	1,23E-02	#NUM!	KRAS
Regulation of Cellular Mechanics by Calpain Protease	0	2,41E-02	#NUM!	ITGB2,KRAS
Regulation of the Epithelial-Mesenchymal Transition Pathway	0	2,21E-02	#NUM!	JAG2,KRAS,PARD6G,WNT5B
Oxidative Phosphorylation	0	1,15E-02	#NUM!	NDUFB10
BER (Base Excision Repair) Pathway	0	2,38E-02	#NUM!	POLG
HIPPO signaling	0	1,27E-02	#NUM!	PPP2R5B
Unfolded protein response	0	2,47E-02	#NUM!	DNAJB1,DNAJB2
Cell Cycle: G1/S Checkpoint Regulation	0	1,59E-02	#NUM!	CDKN2B
ERK/MAPK Signaling	0	2,06E-02	#NUM!	FOS,ITGB2,KRAS,PPP2R5B
PTEN Signaling	0	2,11E-02	#NUM!	GSK3A,ITGB2,KRAS
Nitric Oxide Signaling in the Cardiovascular System	0	2,83E-02	#NUM!	CACNA2D3,CACNG8,Flt1
IL-4 Signaling	0	6,29E-03	#NUM!	KRAS
Insulin Receptor Signaling	0	1,53E-02	#NUM!	GSK3A,KRAS
Phototransduction Pathway	0	2,08E-02	#NUM!	PDC
Integrin Signaling	0	2,07E-02	-2,000	FNBP1,ITGB2,KRAS,RHOT1
Death Receptor Signaling	0	1,15E-02	#NUM!	TNFSF12
cAMP-mediated signaling	0	9,22E-03	#NUM!	ADCY10,TBXA2R
p38 MAPK Signaling	0	1,9E-02	#NUM!	IL18,MAP3K7
Apoptosis Signaling	0	1,05E-02	#NUM!	KRAS
NF-κB Signaling	0	2,5E-02	-1,000	IL18,KRAS,MAP3K7,PELI1
VEGF Signaling	0	2,17E-02	#NUM!	Flt1,KRAS
Hypoxia Signaling in the Cardiovascular System	0	1,43E-02	#NUM!	JUN
Phagosome Formation	0	2,23E-02	0,832	Agtr1b,AVPR1A,GPR146,GPR153,GPR182,GRM1,ITGB2,KRAS,MYH3,MYO18A,PIP5K1B,PNPLA3,TBXA2R
Autophagy	0	2,48E-02	-2,236	FOS,GSK3A,JUN,PPP2R5B,SQSTM1
PD-1, PD-L1 cancer immunotherapy pathway	0	2,35E-02	#NUM!	HLA-A,PDCD1
Osteoarthritis Pathway	0	1,46E-02	#NUM!	GREM1,ITGB2,PPARGC1A
GP6 Signaling Pathway	0	1,83E-02	#NUM!	GSK3A,LAMA1
Neuroinflammation Signaling Pathway	0	2,33E-02	-0,816	CCL5,FOS,GRIN3A,HLA-A,IL18,JUN
Endocannabinoid Cancer Inhibition Pathway	0	7,19E-03	#NUM!	ADCY10
Apelin Cardiomyocyte Signaling Pathway	0	2,22E-02	#NUM!	GNA11,PLCH1
Synaptogenesis Signaling Pathway	0	2,41E-02	0,378	ADCY10,BET1L,CDH15,GRIN3A,GRM1,KRAS,RAB5A
HOTAIR Regulatory Pathway	0	2,19E-02	#NUM!	ERBB2,MMP17,WNT5B
Xenobiotic Metabolism AHR Signaling Pathway	0	1,52E-02	#NUM!	ALDH9A1
Xenobiotic Metabolism CAR Signaling Pathway	0	2,05E-02	#NUM!	ALDH9A1,PPARGC1A,PPP2R5B
Xenobiotic Metabolism PXR Signaling Pathway	0	2,03E-02	#NUM!	ALDH9A1,CES1,PPARGC1A
Semaphorin Neuronal Repulsive Signaling Pathway	0	2,22E-02	#NUM!	ERBB2,ITGB2,SEMA4D
Regulation of the Epithelial Mesenchymal Transition in Development Pathway	0	2,56E-02	#NUM!	JAG2,WNT5B
Kinetochore Metaphase Signaling Pathway	0	1,04E-02	#NUM!	PPP2R5B

## Sheet: Sign_pathways_and_functions_LUR
Ingenuity Canonical Pathways	Biological function	-log(p-value)	Ratio	z-score	Molecules
Cardiac Hypertrophy Signaling	Human disease	1,45E00	5,15E-02	-1,667	ADCY10,CACNA2D3,CACNG8,FNBP1,GNA11,GNG13,JUN,KRAS,MAP3K2,MAP3K7,PLCH1,RHOT1
GNRH Signaling	Nervous system	1,5E00	5,62E-02	-1,890	ADCY10,CACNA2D3,CACNG8,FOS,GNA11,GNG13,JUN,KRAS,MAP3K2,MAP3K7
Neuroprotective Role of THOP1 in Alzheimer's Disease	Nervous system	1,32E00	6,52E-02	2,000	CTRB2,HLA-A,NFYA,PREP,PRSS3,TMPRSS2
IL-8 Signaling	Immune system	1,32E00	5,24E-02	-2,646	Flt1,FNBP1,FOS,GNA11,GNG13,ITGB2,JUN,KRAS,RAB11FIP2,RHOT1
TNFR2 non-canonical NF-kB pathway	Immune system	1,45E00	7,81E-02	2,236	PSMB2,PSMB3,PSMB9,PSMD6,TNFSF12
LPS/IL-1 Mediated Inhibition of RXR Function	Immune system	1,62E00	5,67E-02	-1,342	ACSBG2,ALDH9A1,CYP2U1,FABP2,HMGCS2,IL18,JUN,MAP3K7,NR1H3,PPARA,PPARGC1A
Retinol Biosynthesis	Immune system	2,47E00	1,39E-01	1,342	CES1,DDHD2,PNPLA3,RBP2,RDH12
3-phosphoinositide Degradation	Metabolism	1,63E00	5,92E-02	-1,265	CILP,DUSP16,EPHX2,NUDT2,NUDT3,PDCD1,PPFIA1,PPP1R1A,PPP2R5B,PTPN2
3-phosphoinositide Biosynthesis	Metabolism	1,78E00	5,98E-02	-1,508	CILP,DUSP16,EPHX2,NUDT2,NUDT3,PDCD1,PIP5K1B,PPFIA1,PPP1R1A,PPP2R5B,PTPN2
D-myo-inositol (1,4,5,6)-Tetrakisphosphate Biosynthesis	Metabolism	1,8E00	6,29E-02	-1,265	CILP,DUSP16,EPHX2,NUDT2,NUDT3,PDCD1,PPFIA1,PPP1R1A,PPP2R5B,PTPN2
D-myo-inositol (3,4,5,6)-tetrakisphosphate Biosynthesis	Metabolism	1,8E00	6,29E-02	-1,265	CILP,DUSP16,EPHX2,NUDT2,NUDT3,PDCD1,PPFIA1,PPP1R1A,PPP2R5B,PTPN2
Mitotic G1 phase and G1/S transition	Cellular processes	1,66E00	6,67E-02	2,121	CDKN2B,ORC2,PSMB2,PSMB3,PSMB9,PSMD6,PTK6,RRM2
Signaling by NOTCH2	Cellular processes	2,11E00	1,43E-01	-2,000	HES5,JAG2,MDK,MIB1
Signaling by NOTCH3	Cellular processes	1,5E00	9,52E-02	-2,000	HES5,JAG2,MIB1,YBX1
Inhibition of ARE-Mediated mRNA Degradation Pathway	Enviromental information processing	1,56E00	6,04E-02	1,342	DIS3L,MAP3K7,PPP2R5B,PSMB2,PSMB3,PSMB9,PSMD6,TNFSF12,ZFP36
Regulation of RUNX2 expression and activity	Enviromental information processing	1,4E00	7,58E-02	1,342	PPARGC1A,PSMB2,PSMB3,PSMB9,PSMD6
