# Supplementary material for: Lurasidone Sub-Chronic Treatment During Adolescence Modulates Inflammatory and Inositol-Related Metabolic Pathways in the Prefrontal Cortex of Adult Male Rats Exposed to Prenatal Stress
Source: Biomolecules. 2026 Feb 20;16(2):327. doi: 10.3390/biom16020327 (PMC12938161; doi:10.3390/biom16020327)
Supplement: Supplementary file 1 [file biomolecules-16-00327-s001.zip › Supplementary File S1.xlsx]

## Sheet: transcripts_modulated_by_PNS 
Column #	Column ID	gene_assignment	Gene_Symbol	RefSeq	p-value(Attribute)	p-value(HEC 24h PS vs. HEC 24h CTRL)	Ratio(HEC 24h PS vs. HEC 24h CTRL)	Fold-Change(HEC 24h PS vs. HEC 24h CTRL)	Fold-Change(HEC 24h PS vs. HEC 24h CTRL) (Description)	F(Attribute)	SS(Attribute)	SS(Error)	F(Error)
15630	17705445	NM_001025634 // A2ld1 // AIG2-like domain 1 // 15q25 // 290500 /// ENSRNOT00000019158 /	A2ld1	NM_001025634	0.0282416	0.0282416	0.892233	-1.12078	HEC 24h PS down vs HEC 24h CTRL	7.59781	0.0601394	0.0554075	1
12750	17681104	ENSRNOT00000059524 // Abl2 // v-abl Abelson murine leukemia viral oncogene homolog 2 //	Abl2	ENSRNOT00000059524	0.0477236	0.0477236	1.1168	1.1168	HEC 24h PS up vs HEC 24h CTRL	5.74234	0.0564468	0.0688095	1
9750	17651569	NM_001108300 // Adam11 // ADAM metallopeptidase domain 11 // 10q32.1 // 360638 /// ENSR	Adam11	NM_001108300	0.0395811	0.0395811	1.1072	1.1072	HEC 24h PS up vs HEC 24h CTRL	6.37034	0.0479651	0.0527061	1
30623	17840737	ENSRNOT00000016623 // Adcy6 // adenylate cyclase 6 // 7q36 // 25289 /// NM_012821 // Ad	Adcy6	ENSRNOT00000016623	0.0166901	0.0166901	1.13095	1.13095	HEC 24h PS up vs HEC 24h CTRL	9.7753	0.0700438	0.0501577	1
19722	17743076	ENSRNOT00000031437 // Adh5 // alcohol dehydrogenase 5 (class III), chi polypeptide // 2	Adh5	ENSRNOT00000031437	0.0472118	0.0472118	0.800715	-1.24888	HEC 24h PS down vs HEC 24h CTRL	5.77756	0.228466	0.276806	1
14902	17699751	ENSRNOT00000012736 // Adra1a // adrenergic, alpha-1A-, receptor // 15p12 // 29412 /// N	Adra1a	ENSRNOT00000012736	0.0300313	0.0300313	1.25233	1.25233	HEC 24h PS up vs HEC 24h CTRL	7.365	0.234166	0.222562	1
29894	17833370	ENSRNOT00000068773 // Aes // amino-terminal enhancer of split // 7q11 // 29466 /// NM_0	Aes	ENSRNOT00000068773	0.0139383	0.0139383	1.10712	1.10712	HEC 24h PS up vs HEC 24h CTRL	10.6025	0.0478938	0.0316205	1
14110	17693523	NM_012493 // Afp // alpha-fetoprotein // 14p21 // 24177 /// BC097344 // Afp // alpha-fe	Afp	NM_012493	0.0248789	0.0248789	0.827715	-1.20815	HEC 24h PS down vs HEC 24h CTRL	8.09194	0.165371	0.143056	1
27227	17811182	NM_001134956 // Ahdc1 // AT hook, DNA binding motif, containing 1 // 5q36 // 362617 ///	Ahdc1	NM_001134956	0.0499585	0.0499585	1.10872	1.10872	HEC 24h PS up vs HEC 24h CTRL	5.59412	0.0492699	0.0616521	1
11833	17671827	ENSRNOT00000001379 // Aimp2 // aminoacyl tRNA synthetase complex-interacting multifunct	Aimp2	ENSRNOT00000001379	0.0309087	0.0309087	1.14717	1.14717	HEC 24h PS up vs HEC 24h CTRL	7.25735	0.0871939	0.084102	1
10289	17656934	NM_031731 // Aldh3a2 // aldehyde dehydrogenase 3 family, member A2 // 10q22 // 65183 //	Aldh3a2	NM_031731	0.0397562	0.0397562	0.902487	-1.10805	HEC 24h PS down vs HEC 24h CTRL	6.35511	0.0486899	0.0536308	1
12220	17675589	NM_017260 // Alox5ap // arachidonate 5-lipoxygenase activating protein // 12p11 // 2962	Alox5ap	NM_017260	0.0163467	0.0163467	0.809007	-1.23608	HEC 24h PS down vs HEC 24h CTRL	9.86853	0.207775	0.14738	1
18007	17726812	ENSRNOT00000042352 // Alpk2 // alpha-kinase 2 // 18q12.1 // 498875	Alpk2	ENSRNOT00000042352	0.00336799	0.00336799	0.880605	-1.13558	HEC 24h PS down vs HEC 24h CTRL	18.8947	0.0747726	0.0277014	1
8444	17639197	NM_001108514 // Ankrd13d // ankyrin repeat domain 13 family, member D // 1q42 // 361699	Ankrd13d	NM_001108514	0.0280886	0.0280886	1.12026	1.12026	HEC 24h PS up vs HEC 24h CTRL	7.6186	0.0596442	0.0548013	1
8768	17642308	NM_001107589 // Ankrd2 // ankyrin repeat domain 2 (stretch responsive muscle) // 1q51-q	Ankrd2	NM_001107589	0.0443756	0.0443756	0.855713	-1.16862	HEC 24h PS down vs HEC 24h CTRL	5.98225	0.112301	0.131407	1
20024	17746136	ENSRNOT00000059565 // Ankrd33b // ankyrin repeat domain 33B // 2q22 // 310200 /// FQ232	Ankrd33b	ENSRNOT00000059565	0.0292164	0.0292164	1.2009	1.2009	HEC 24h PS up vs HEC 24h CTRL	7.4687	0.155018	0.14529	1
32935	17863823	NM_001135014 // Ankrd39 // ankyrin repeat domain 39 // 9q21 // 367251 /// ENSRNOT000000	Ankrd39	NM_001135014	0.0351909	0.0351909	0.877106	-1.14011	HEC 24h PS down vs HEC 24h CTRL	6.78373	0.0795283	0.0820637	1
26525	17804996	NM_001109427 // Ankrd65 // ankyrin repeat domain 65 // 5q36 // 680734 /// ENSRNOT000000	Ankrd65	NM_001109427	0.0275125	0.0275125	0.891507	-1.1217	HEC 24h PS down vs HEC 24h CTRL	7.69823	0.0610011	0.0554683	1
13871	17691240	ENSRNOT00000057407 // Ap1b1 // adaptor-related protein complex 1, beta 1 subunit // 14q	Ap1b1	ENSRNOT00000057407	0.0192156	0.0192156	1.10012	1.10012	HEC 24h PS up vs HEC 24h CTRL	9.15828	0.0421117	0.0321874	1
14633	17698102	NM_024148 // Apex1 // APEX nuclease (multifunctional DNA repair enzyme) 1 // 15p14 // 7	Apex1	NM_024148	0.0112041	0.0112041	1.15579	1.15579	HEC 24h PS up vs HEC 24h CTRL	11.6655	0.0969594	0.0581816	1
31973	17853637	NM_001047090 // Aph1b // anterior pharynx defective 1 homolog B (C. elegans) // 8q24 //	Aph1b	NM_001047090	0.0174458	0.0174458	1.17467	1.17467	HEC 24h PS up vs HEC 24h CTRL	9.57861	0.119867	0.0875982	1
9658	17650662	ENSRNOT00000055414 // Arhgap23 // Rho GTPase activating protein 23 // 10q31 // 303501 /	Arhgap23	ENSRNOT00000055414	0.0127533	0.0127533	1.13319	1.13319	HEC 24h PS up vs HEC 24h CTRL	11.0268	0.0723173	0.045908	1
12672	17680391	NM_001109071 // Arl8a // ADP-ribosylation factor-like 8A // 13q13 // 498234 /// ENSRNOT	Arl8a	NM_001109071	0.0403074	0.0403074	1.16628	1.16628	HEC 24h PS up vs HEC 24h CTRL	6.30771	0.109439	0.121451	1
34210	17873917	NM_001024367 // Armcx1 // armadillo repeat containing, X-linked 1 // Xq34 // 501619 ///	Armcx1	NM_001024367	0.0465793	0.0465793	0.882104	-1.13365	HEC 24h PS down vs HEC 24h CTRL	5.8218	0.0727861	0.0875164	1
18513	17731832	NM_001009716 // Asphd2 // aspartate beta-hydroxylase domain containing 2 // 19p11 // 36	Asphd2	NM_001009716	0.0204027	0.0204027	1.14394	1.14394	HEC 24h PS up vs HEC 24h CTRL	8.90347	0.0836489	0.0657656	1
17054	17718575	ENSRNOT00000020704 // Aspn // asporin // 17p14 // 306805 /// NM_001014008 // Aspn // as	Aspn	ENSRNOT00000020704	0.0427587	0.0427587	0.841805	-1.18792	HEC 24h PS down vs HEC 24h CTRL	6.10676	0.137163	0.157226	1
26416	17803786	ENSRNOT00000010884 // Atp13a2 // ATPase type 13A2 // 5q36 // 362645 /// NM_001173432 //	Atp13a2	ENSRNOT00000010884	0.013635	0.013635	1.15593	1.15593	HEC 24h PS up vs HEC 24h CTRL	10.7066	0.0971204	0.0634977	1
29611	17831371	NM_133313 // Atxn10 // ataxin 10 // 7q34 // 170821 /// ENSRNOT00000021071 // Atxn10 //	Atxn10	NM_133313	0.027338	0.027338	1.16133	1.16133	HEC 24h PS up vs HEC 24h CTRL	7.72278	0.103464	0.0937803	1
29306	17828506	ENSRNOT00000005829 // Avpr1a // arginine vasopressin receptor 1A // 7q21 // 25107 /// N	Avpr1a	ENSRNOT00000005829	0.0372979	0.0372979	0.882032	-1.13375	HEC 24h PS down vs HEC 24h CTRL	6.57742	0.0728806	0.077563	1
35089	17880168	U49729 // Bax // Bcl2-associated X protein // 1q31.2 // 24887 /// ENSRNOT00000028328 //	Bax	U49729	0.039555	0.039555	0.89043	-1.12305	HEC 24h PS down vs HEC 24h CTRL	6.37262	0.0622924	0.068425	1
31011	17843642	NM_001106817 // Bcl9l // B-cell CLL/lymphoma 9-like // 8q22 // 300673 /// ENSRNOT000000	Bcl9l	NM_001106817	0.00221226	0.00221226	1.15003	1.15003	HEC 24h PS up vs HEC 24h CTRL	22.0764	0.090376	0.0286565	1
29812	17833122	NM_001105941 // Bloc1s1 // biogenesis of lysosomal organelles complex-1, subunit 1 // 7	Bloc1s1	NM_001105941	0.0244955	0.0244955	1.12651	1.12651	HEC 24h PS up vs HEC 24h CTRL	8.15377	0.0656393	0.0563513	1
15518	17704358	NM_031323 // Bmp1 // bone morphogenetic protein 1 // 15p11 // 83470 /// ENSRNOT00000046	Bmp1	NM_031323	0.0444321	0.0444321	1.14517	1.14517	HEC 24h PS up vs HEC 24h CTRL	5.97801	0.0849925	0.0995226	1
34547	17876449	NM_021670 // Bmp15 // bone morphogenetic protein 15 // Xq13 // 59302 /// ENSRNOT0000000	Bmp15	NM_021670	0.0238853	0.0238853	0.908204	-1.10107	HEC 24h PS down vs HEC 24h CTRL	8.25481	0.0428807	0.0363624	1
33961	17872201	NM_001109016 // Bmx // BMX non-receptor tyrosine kinase // Xq21 // 367786 /// ENSRNOT00	Bmx	NM_001109016	0.0268611	0.0268611	0.903018	-1.1074	HEC 24h PS down vs HEC 24h CTRL	7.79092	0.0481332	0.0432468	1
12956	17682954	NM_171990 // Bpnt1 // 3'(2'), 5'-bisphosphate nucleotidase 1 // 13q26 // 64473 /// ENSR	Bpnt1	NM_171990	0.0304362	0.0304362	1.1102	1.1102	HEC 24h PS up vs HEC 24h CTRL	7.31481	0.0505483	0.0483728	1
21986	17763877	NM_001107745 // C1qtnf4 // C1q and tumor necrosis factor related protein 4 // 3q24 // 3	C1qtnf4	NM_001107745	0.0113917	0.0113917	1.22356	1.22356	HEC 24h PS up vs HEC 24h CTRL	11.5822	0.188291	0.113798	1
19011	17736162	ENSRNOT00000018545 // C9 // complement component 9 // 2q16 // 117512 /// NM_057146 // C	C9	ENSRNOT00000018545	0.0222947	0.0222947	0.90844	-1.10079	HEC 24h PS down vs HEC 24h CTRL	8.53473	0.0426501	0.0349807	1
10387	17658177	NM_001105801 // Camta2 // calmodulin binding transcription activator 2 // 10q24 // 2874	Camta2	NM_001105801	0.0216853	0.0216853	1.19444	1.19444	HEC 24h PS up vs HEC 24h CTRL	8.64893	0.146012	0.118174	1
23900	17781667	NM_131914 // Cav2 // caveolin 2 // 4q21 // 363425 /// BC062059 // Cav2 // caveolin 2 //	Cav2	NM_131914	0.0432474	0.0432474	0.90739	-1.10206	HEC 24h PS down vs HEC 24h CTRL	6.06848	0.0436833	0.0503888	1
24408	17785915	NM_019155 // Cav3 // caveolin 3 // 4q42 // 29161 /// ENSRNOT00000007601 // Cav3 // cave	Cav3	NM_019155	0.00683516	0.00683516	1.17727	1.17727	HEC 24h PS up vs HEC 24h CTRL	14.3366	0.123194	0.0601506	1
24113	17783813	NM_001191973 // Ccdc129 // coiled-coil domain containing 129 // 4q24 // 500139 /// ENSR	Ccdc129	NM_001191973	0.00805516	0.00805516	1.1	1.1	HEC 24h PS up vs HEC 24h CTRL	13.406	0.0420175	0.0219396	1
23326	17775716	NM_001024245 // Ccdc32 // coiled-coil domain containing 32 // 3q35 // 296081 /// ENSRNO	Ccdc32	NM_001024245	0.0411061	0.0411061	1.15705	1.15705	HEC 24h PS up vs HEC 24h CTRL	6.24052	0.0984273	0.110406	1
12605	17679673	NM_001024997 // Ccdc93 // coiled-coil domain containing 93 // 13q11 // 304743 /// ENSRN	Ccdc93	NM_001024997	0.0284773	0.0284773	0.879803	-1.13662	HEC 24h PS down vs HEC 24h CTRL	7.56607	0.0758483	0.0701735	1
20115	17746941	NM_053702 // Ccna2 // cyclin A2 // 2q25 // 114494 /// ENSRNOT00000021156 // Ccna2 // cy	Ccna2	NM_053702	0.0348041	0.0348041	0.881644	-1.13424	HEC 24h PS down vs HEC 24h CTRL	6.82335	0.0733917	0.0752918	1
8422	17638903	NM_171992 // Ccnd1 // cyclin D1 // 1q42 // 58919 /// ENSRNOT00000028411 // Ccnd1 // cyc	Ccnd1	NM_171992	0.0265148	0.0265148	1.13694	1.13694	HEC 24h PS up vs HEC 24h CTRL	7.84139	0.0761884	0.0680132	1
25760	17797253	NM_001108656 // Ccne2 // cyclin E2 // 5q13 // 362485 /// ENSRNOT00000010696 // Ccne2 //	Ccne2	NM_001108656	0.0456611	0.0456611	0.876713	-1.14062	HEC 24h PS down vs HEC 24h CTRL	5.88742	0.0800736	0.0952055	1
8269	17637393	NM_001106297 // Cd2bp2 // Cd2 (cytoplasmic tail) binding protein 2 // 1q36 // 293505 //	Cd2bp2	NM_001106297	0.0300899	0.0300899	1.11727	1.11727	HEC 24h PS up vs HEC 24h CTRL	7.35767	0.0568707	0.0541061	1
12866	17682015	NM_001192006 // Cd84 // CD84 molecule // 13q24 // 501872 /// ENSRNOT00000050547 // Cd84	Cd84	NM_001192006	0.0412113	0.0412113	0.870899	-1.14824	HEC 24h PS down vs HEC 24h CTRL	6.2318	0.0883771	0.0992714	1
29956	17834050	NM_001013103 // Cdc34 // cell division cycle 34 homolog (S. cerevisiae) // 7q11 // 2996	Cdc34	NM_001013103	0.0190495	0.0190495	1.23158	1.23158	HEC 24h PS up vs HEC 24h CTRL	9.19556	0.200686	0.152769	1
15494	17703995	NM_001107273 // Cdca2 // cell division cycle associated 2 // 15p12 // 305984 /// ENSRNO	Cdca2	NM_001107273	0.00541922	0.00541922	0.908216	-1.10106	HEC 24h PS down vs HEC 24h CTRL	15.73	0.0428692	0.0190773	1
32629	17860539	NM_001109309 // Cdk5r2 // cyclin-dependent kinase 5, regulatory subunit 2 (p39) // 9q33	Cdk5r2	NM_001109309	0.00875043	0.00875043	1.11436	1.11436	HEC 24h PS up vs HEC 24h CTRL	12.9534	0.0542265	0.0293038	1
17335	17720847	NM_001037543 // Cdnf // cerebral dopamine neurotrophic factor // 17q12.3 // 361276 ///	Cdnf	NM_001037543	0.0296584	0.0296584	0.872739	-1.14582	HEC 24h PS down vs HEC 24h CTRL	7.41199	0.0856981	0.0809347	1
11790	17671629	ENSRNOT00000048188 // Cdx2 // caudal type homeo box 2 // 12p11 // 66019	Cdx2	ENSRNOT00000048188	0.025361	0.025361	0.885465	-1.12935	HEC 24h PS down vs HEC 24h CTRL	8.01593	0.0684392	0.0597653	1
20521	17750553	NM_001191110 // Celsr2 // cadherin, EGF LAG seven-pass G-type receptor 2 (flamingo homo	Celsr2	NM_001191110	0.0116986	0.0116986	1.19865	1.19865	HEC 24h PS up vs HEC 24h CTRL	11.4498	0.151856	0.0928391	1
11130	17665332	NM_001107096 // Cep97 // centrosomal protein 97 // 11q12 // 304007 /// ENSRNOT000000021	Cep97	NM_001107096	0.0170712	0.0170712	0.906478	-1.10317	HEC 24h PS down vs HEC 24h CTRL	9.67471	0.0445921	0.032264	1
14605	17697914	ENSRNOT00000013912 // Cgrrf1 // cell growth regulator with ring finger domain 1 // 15p1	Cgrrf1	ENSRNOT00000013912	0.0386288	0.0386288	0.891723	-1.12142	HEC 24h PS down vs HEC 24h CTRL	6.45477	0.0607444	0.0658754	1
19586	17741731	ENSRNOT00000041562 // Chia // chitinase, acidic // 2q34 // 113901 /// NM_207586 // Chia	Chia	ENSRNOT00000041562	0.044563	0.044563	0.869124	-1.15058	HEC 24h PS down vs HEC 24h CTRL	5.96821	0.0910051	0.106738	1
24025	17783014	ENSRNOT00000051265 // Clcn1 // chloride channel 1, skeletal muscle // 4q23 // 25688 ///	Clcn1	ENSRNOT00000051265	0.013025	0.013025	0.901765	-1.10894	HEC 24h PS down vs HEC 24h CTRL	10.9252	0.049453	0.0316857	1
18080	17727423	ENSRNOT00000021400 // Cndp2 // CNDP dipeptidase 2 (metallopeptidase M20 family) // 18q1	Cndp2	ENSRNOT00000021400	0.0438817	0.0438817	1.13094	1.13094	HEC 24h PS up vs HEC 24h CTRL	6.01965	0.0700365	0.0814426	1
12940	17682712	NM_001166578 // Cnih3 // cornichon homolog 3 (Drosophila) // 13q26 // 690252 /// FJ4033	Cnih3	NM_001166578	0.0281859	0.0281859	1.63153	1.63153	HEC 24h PS up vs HEC 24h CTRL	7.60537	1.10833	1.02011	1
11883	17672394	NM_001108852 // Cnpy4 // canopy 4 homolog (zebrafish) // 12q11 // 363886 /// ENSRNOT000	Cnpy4	NM_001108852	0.0136498	0.0136498	0.862052	-1.16002	HEC 24h PS down vs HEC 24h CTRL	10.7014	0.101915	0.0666647	1
9711	17651220	NM_032061 // Cntnap1 // contactin associated protein 1 // 10q32.1 // 84008 /// ENSRNOT0	Cntnap1	NM_032061	0.0442022	0.0442022	1.10259	1.10259	HEC 24h PS up vs HEC 24h CTRL	5.99532	0.0441137	0.0515061	1
21017	17755365	AJ131848 // Col10a1 // collagen, type X, alpha 1 // 20q12 // 25681	Col10a1	AJ131848	0.0333125	0.0333125	0.891085	-1.12223	HEC 24h PS down vs HEC 24h CTRL	6.98169	0.0615054	0.0616667	1
11554	17669111	NM_053540 // Cox17 // COX17 cytochrome c oxidase assembly homolog (S. cerevisiae) // 11	Cox17	NM_053540	0.0162595	0.0162595	1.10753	1.10753	HEC 24h PS up vs HEC 24h CTRL	9.89261	0.0482455	0.0341384	1
14779	17698800	NM_001191113 // Cpne6 // copine VI (neuronal) // 15p13 // 691478 /// ENSRNOT00000024978	Cpne6	NM_001191113	0.0406974	0.0406974	1.11432	1.11432	HEC 24h PS up vs HEC 24h CTRL	6.27469	0.0541973	0.0604621	1
7582	17632602	NM_001034925 // Cpt1c // carnitine palmitoyltransferase 1c // 1q22 // 308579 /// ENSRNO	Cpt1c	NM_001034925	0.037788	0.037788	1.12836	1.12836	HEC 24h PS up vs HEC 24h CTRL	6.5316	0.0674568	0.0722943	1
31471	17848955	ENSRNOT00000026016 // Ctnnb1 // catenin (cadherin associated protein), beta 1 // 8q32 /	Ctnnb1	ENSRNOT00000026016	0.0232856	0.0232856	1.11302	1.11302	HEC 24h PS up vs HEC 24h CTRL	8.35743	0.0530296	0.0444164	1
18711	17733708	ENSRNOT00000026017 // Ctrb1 // chymotrypsinogen B1 // 19q12 // 24291 /// NM_012536 // C	Ctrb1	ENSRNOT00000026017	0.00877487	0.00877487	0.84398	-1.18486	HEC 24h PS down vs HEC 24h CTRL	12.9384	0.133084	0.0720018	1
6538	17622983	ENSRNOT00000026718 // Ctsf // cathepsin F // 1q43 // 361704 /// NM_001034110 // Ctsf //	Ctsf	ENSRNOT00000026718	0.0336154	0.0336154	1.10928	1.10928	HEC 24h PS up vs HEC 24h CTRL	6.9488	0.0497531	0.0501197	1
19686	17742756	NM_053342 // Cxxc4 // CXXC finger protein 4 // 2q43 // 83824 /// AF272158 // Cxxc4 // C	Cxxc4	NM_053342	0.038221	0.038221	1.14459	1.14459	HEC 24h PS up vs HEC 24h CTRL	6.49175	0.0843536	0.0909577	1
33318	17867621	NM_138514 // Cyp2c13 // cytochrome P450, family 2, subfamily c, polypeptide 13 // 1q53	Cyp2c13	NM_138514	0.00482575	0.00482575	0.871057	-1.14803	HEC 24h PS down vs HEC 24h CTRL	16.4621	0.0881451	0.0374811	1
12554	17679209	XM_001070664 // Cyp3a85-ps // cytochrome P450, family 3, subfamily a, polypeptide 85, p	Cyp3a85-ps	XM_001070664	0.0148532	0.0148532	0.859153	-1.16394	HEC 24h PS down vs HEC 24h CTRL	10.3056	0.106593	0.0724024	1
27970	17818295	ENSRNOT00000009896 // Cyp46a1 // cytochrome P450, family 46, subfamily a, polypeptide 1	Cyp46a1	ENSRNOT00000009896	0.0291451	0.0291451	1.10556	1.10556	HEC 24h PS up vs HEC 24h CTRL	7.47796	0.046578	0.043601	1
15173	17701712	NM_001033066 // Ddhd1 // DDHD domain containing 1 // 15p14 // 305816 /// ENSRNOT0000003	Ddhd1	NM_001033066	0.0460668	0.0460668	1.10017	1.10017	HEC 24h PS up vs HEC 24h CTRL	5.85822	0.0421491	0.0503641	1
26473	17804326	NM_053679 // Dffa // DNA fragmentation factor, alpha subunit // 5q36 // 114214 /// ENSR	Dffa	NM_053679	0.0327343	0.0327343	1.13866	1.13866	HEC 24h PS up vs HEC 24h CTRL	7.04558	0.0779851	0.0774806	1
32839	17862833	NM_001108202 // Dlk2 // delta-like 2 homolog (Drosophila) // 9q12 // 316232 /// ENSRNOT	Dlk2	NM_001108202	0.0337106	0.0337106	1.12858	1.12858	HEC 24h PS up vs HEC 24h CTRL	6.93854	0.0676743	0.0682737	1
32635	17860596	NM_001109541 // Dnajb2 // DnaJ (Hsp40) homolog, subfamily B, member 2 // 9q33 // 689593	Dnajb2	NM_001109541	0.0481204	0.0481204	1.14332	1.14332	HEC 24h PS up vs HEC 24h CTRL	5.71537	0.082968	0.101617	1
29083	17826458	NM_001108070 // Dos // downstream of Stk11 // 7q11 // 314622 /// ENSRNOT00000060690 //	Dos	NM_001108070	0.0268577	0.0268577	1.12173	1.12173	HEC 24h PS up vs HEC 24h CTRL	7.7914	0.0610294	0.0548304	1
17950	17726237	NM_001108431 // Dtwd2 // DTW domain containing 2 // 18q11 // 361326 /// ENSRNOT00000032	Dtwd2	NM_001108431	0.0128011	0.0128011	0.888828	-1.12508	HEC 24h PS down vs HEC 24h CTRL	11.0087	0.0642405	0.0408479	1
29399	17829322	NM_001009665 // Ebag9 // estrogen receptor binding site associated, antigen, 9 // 7q31	Ebag9	NM_001009665	0.0100361	0.0100361	1.1558	1.1558	HEC 24h PS up vs HEC 24h CTRL	12.2277	0.0969699	0.0555125	1
10494	17659141	ENSRNOT00000031618 // Efcab5 // EF-hand calcium binding domain 5 // 10q26 // 363653	Efcab5	ENSRNOT00000031618	0.0129306	0.0129306	0.862319	-1.15966	HEC 24h PS down vs HEC 24h CTRL	10.9602	0.10149	0.0648189	1
20073	17746512	ENSRNOT00000041777 // Eif4g1 // eukaryotic translation initiation factor 4 gamma, 1 //	Eif4g1	ENSRNOT00000041777	0.00127251	0.00127251	1.11488	1.11488	HEC 24h PS up vs HEC 24h CTRL	26.8942	0.0546986	0.0142369	1
7257	17629512	NM_057136 // Epn1 // Epsin 1 // 1q12 // 117277 /// ENSRNOT00000021286 // Epn1 // Epsin	Epn1	NM_057136	0.037352	0.037352	1.11707	1.11707	HEC 24h PS up vs HEC 24h CTRL	6.57232	0.0566891	0.060378	1
33848	17871172	NM_001109375 // Eras // ES cell expressed Ras // Xq13 // 679682 /// ENSRNOT00000042140	Eras	NM_001109375	0.0398689	0.0398689	0.904988	-1.10499	HEC 24h PS down vs HEC 24h CTRL	6.34535	0.0460984	0.0508544	1
10827	17662488	NM_001191926 // Ern1 // endoplasmic reticulum to nucleus signaling 1 // 10q32.1 // 4980	Ern1	NM_001191926	0.0334843	0.0334843	0.906655	-1.10296	HEC 24h PS down vs HEC 24h CTRL	6.963	0.044415	0.044651	1
28537	17822701	ENSRNOT00000042682 // Esr2 // estrogen receptor 2 (ER beta) // 6q24 // 25149 /// NM_012	Esr2	ENSRNOT00000042682	0.0346444	0.0346444	0.849756	-1.17681	HEC 24h PS down vs HEC 24h CTRL	6.83988	0.122597	0.125467	1
33110	17865872	ENSRNOT00000030626 // Fam124b // family with sequence similarity 124B // 9q34 // 690912	Fam124b	ENSRNOT00000030626	0.032305	0.032305	0.897738	-1.11391	HEC 24h PS down vs HEC 24h CTRL	7.09398	0.0538264	0.0531134	1
10248	17656505	ENSRNOT00000058484 // Fam183b // family with sequence similarity 183, member B // 10q22	Fam183b	ENSRNOT00000058484	0.0249053	0.0249053	0.867704	-1.15247	HEC 24h PS down vs HEC 24h CTRL	8.08774	0.093138	0.0806116	1
12294	17676396	NM_001012238 // Fam20c // family with sequence similarity 20, member C // 12q11 // 3043	Fam20c	NM_001012238	0.00962155	0.00962155	1.1192	1.1192	HEC 24h PS up vs HEC 24h CTRL	12.4479	0.0586607	0.0329874	1
27220	17811108	BC158863 // Fam46b // family with sequence similarity 46, member B // 5q36 // 313019 //	Fam46b	BC158863	0.0383059	0.0383059	1.22182	1.22182	HEC 24h PS up vs HEC 24h CTRL	6.48401	0.185645	0.200418	1
8483	17639715	NM_001015013 // Fam89b // family with sequence similarity 89, member B // 1q43 // 30917	Fam89b	NM_001015013	0.0386052	0.0386052	1.10605	1.10605	HEC 24h PS up vs HEC 24h CTRL	6.4569	0.0469945	0.0509473	1
14610	17697954	NM_001107257 // Fbxo34 // F-box protein 34 // 15p14 // 305830 /// ENSRNOT00000015778 //	Fbxo34	NM_001107257	0.041068	0.041068	1.12015	1.12015	HEC 24h PS up vs HEC 24h CTRL	6.24369	0.0595487	0.066762	1
13298	17686553	M64368 // Fcgr2a // Fc fragment of IgG, low affinity IIa, receptor (CD32) // 13q24 // 1	Fcgr2a	M64368	0.00454456	0.00454456	0.830651	-1.20387	HEC 24h PS down vs HEC 24h CTRL	16.8508	0.159235	0.0661478	1
9759	17651653	NM_001105846 // Fmnl1 // formin-like 1 // 10q32.1 // 287746 /// ENSRNOT00000065373 // F	Fmnl1	NM_001105846	0.0331441	0.0331441	1.11725	1.11725	HEC 24h PS up vs HEC 24h CTRL	7.00016	0.0568517	0.0568504	1
26066	17800037	ENSRNOT00000011962 // Foxd3 // forkhead box D3 // 5q33 // 29203	Foxd3	ENSRNOT00000011962	0.036909	0.036909	0.81111	-1.23288	HEC 24h PS down vs HEC 24h CTRL	6.61433	0.202716	0.214536	1
34589	17876745	ENSRNOT00000043382 // Foxr2 // forkhead box R2 // Xq14 // 302583	Foxr2	ENSRNOT00000043382	0.0413206	0.0413206	0.892852	-1.12001	HEC 24h PS down vs HEC 24h CTRL	6.22277	0.0594104	0.0668308	1
12408	17677384	ENSRNOT00000001279 // Frg1 // FSHD region gene 1 // 12q14 // 689484 /// ENSRNOT00000001	Frg1	ENSRNOT00000001279	0.0330239	0.0330239	0.883693	-1.13161	HEC 24h PS down vs HEC 24h CTRL	7.0134	0.0707119	0.0705768	1
29018	17826051	NM_001108074 // Fzr1 // fizzy/cell division cycle 20 related 1 (Drosophila) // 7q11 //	Fzr1	NM_001108074	0.0394883	0.0394883	1.12785	1.12785	HEC 24h PS up vs HEC 24h CTRL	6.37845	0.0669512	0.0734753	1
34354	17874936	NM_031733 // Gabrq // gamma-aminobutyric acid (GABA) receptor, theta // Xq37 // 65187 /	Gabrq	NM_031733	0.0440778	0.0440778	1.21397	1.21397	HEC 24h PS up vs HEC 24h CTRL	6.00473	0.173884	0.202705	1
6556	17623080	NM_001024290 // Gal3st3 // galactose-3-O-sulfotransferase 3 // 1q43 // 499302 /// ENSRN	Gal3st3	NM_001024290	0.0299492	0.0299492	1.12205	1.12205	HEC 24h PS up vs HEC 24h CTRL	7.37528	0.0613393	0.0582182	1
22812	17771520	ENSRNOT00000066961 // Gapvd1 // GTPase activating protein and VPS9 domains 1 // 3p11 //	Gapvd1	ENSRNOT00000066961	0.0418596	0.0418596	1.11984	1.11984	HEC 24h PS up vs HEC 24h CTRL	6.17868	0.0592573	0.0671343	1
15470	17703722	NM_144730 // Gata4 // GATA binding protein 4 // 15p12 // 54254 /// ENSRNOT00000014320 /	Gata4	NM_144730	0.018906	0.018906	0.889733	-1.12393	HEC 24h PS down vs HEC 24h CTRL	9.2281	0.0631353	0.0478915	1
23377	17776601	ENSRNOT00000000181 // Gatm // glycine amidinotransferase (L-arginine:glycine amidinotra	Gatm	ENSRNOT00000000181	0.0325183	0.0325183	0.773422	-1.29295	HEC 24h PS down vs HEC 24h CTRL	7.06982	0.305328	0.302312	1
29530	17830527	ENSRNOT00000014173 // Gcat // glycine C-acetyltransferase // 7q34 // 366959 /// NM_0010	Gcat	ENSRNOT00000014173	0.0478829	0.0478829	0.894883	-1.11746	HEC 24h PS down vs HEC 24h CTRL	5.73148	0.0570517	0.0696786	1
31232	17846091	NM_017186 // Gcm1 // glial cells missing homolog 1 (Drosophila) // 8q31 // 29394 /// EN	Gcm1	NM_017186	0.0125762	0.0125762	0.833195	-1.2002	HEC 24h PS down vs HEC 24h CTRL	11.0946	0.15403	0.0971832	1
16190	17710949	NM_001044240 // Gdf1 // growth differentiation factor 1 // 16p14 // 306351 /// NM_00104	Gdf1	NM_001044240	0.0287758	0.0287758	1.17809	1.17809	HEC 24h PS up vs HEC 24h CTRL	7.52635	0.124238	0.115549	1
27178	17810714	NM_021654 // Gja4 // gap junction protein, alpha 4 // 5q36 // 25655 /// ENSRNOT00000019	Gja4	NM_021654	0.0216089	0.0216089	0.881947	-1.13386	HEC 24h PS down vs HEC 24h CTRL	8.66354	0.0729928	0.058977	1
23302	17775508	NM_019281 // Gjd2 // gap junction protein, delta 2 // 3q35 // 50564 /// ENSRNOT00000011	Gjd2	NM_019281	0.0255795	0.0255795	0.88067	-1.1355	HEC 24h PS down vs HEC 24h CTRL	7.9821	0.0746859	0.0654967	1
29473	17829959	NM_001029926 // Gli4 // GLI family zinc finger 4 // 7q34 // 500893 /// ENSRNOT000000297	Gli4	NM_001029926	0.0376485	0.0376485	0.886742	-1.12772	HEC 24h PS down vs HEC 24h CTRL	6.54456	0.066828	0.0714786	1
29011	17825985	NM_031033 // Gna11 // guanine nucleotide binding protein, alpha 11 // 7q11 // 81662 ///	Gna11	NM_031033	0.0195294	0.0195294	1.15244	1.15244	HEC 24h PS up vs HEC 24h CTRL	9.08898	0.0931108	0.0717105	1
24169	17784141	NM_053661 // Gng12 // guanine nucleotide binding protein (G protein), gamma 12 // 4q31	Gng12	NM_053661	0.0379031	0.0379031	0.88618	-1.12844	HEC 24h PS down vs HEC 24h CTRL	6.52094	0.0675337	0.072495	1
19757	17743433	NM_024377 // Gng5 // guanine nucleotide binding protein (G protein), gamma 5 // 2q44 //	Gng5	NM_024377	0.00699333	0.00699333	0.842895	-1.18639	HEC 24h PS down vs HEC 24h CTRL	14.2043	0.135109	0.0665829	1
16553	17714085	XM_225147 // Golph2 // golgi phosphoprotein 2 // 17p14 // 306725	Golph2	XM_225147	0.0278746	0.0278746	0.906422	-1.10324	HEC 24h PS down vs HEC 24h CTRL	7.64794	0.0446483	0.0408657	1
11320	17666965	NM_053930 // Gp1bb // glycoprotein Ib (platelet), beta polypeptide // 11q23 // 116727 /	Gp1bb	NM_053930	0.025675	0.025675	1.13717	1.13717	HEC 24h PS up vs HEC 24h CTRL	7.96742	0.0764282	0.0671482	1
11557	17669132	ENSRNOT00000003773 // Gpr156 // G protein-coupled receptor 156 // 11q21 // 260430 /// N	Gpr156	ENSRNOT00000003773	0.0451803	0.0451803	0.900305	-1.11073	HEC 24h PS down vs HEC 24h CTRL	5.92247	0.0510144	0.0602959	1
25481	17794887	NM_001108646 // Gpr162 // G protein-coupled receptor 162 // 4q42 // 362436 /// ENSRNOT0	Gpr162	NM_001108646	0.0393948	0.0393948	1.20248	1.20248	HEC 24h PS up vs HEC 24h CTRL	6.38666	0.157245	0.172346	1
26789	17807247	NM_138546 // Grin3a // glutamate receptor, ionotropic, N-methyl-D-aspartate 3A // --- /	Grin3a	NM_138546	0.00279393	0.00279393	1.1536	1.1536	HEC 24h PS up vs HEC 24h CTRL	20.2618	0.0944289	0.032623	1
6980	17627225	NM_001114330 // Grm1 // glutamate receptor, metabotropic 1 // 1p13 // 24414 /// ENSRNOT	Grm1	NM_001114330	0.0452942	0.0452942	0.861963	-1.16014	HEC 24h PS down vs HEC 24h CTRL	5.91413	0.102056	0.120794	1
14207	17694311	NM_001191935 // Grxcr1 // glutaredoxin, cysteine rich 1 // 14p11 // 498355 /// ENSRNOT0	Grxcr1	NM_001191935	0.0104759	0.0104759	1.18897	1.18897	HEC 24h PS up vs HEC 24h CTRL	12.0065	0.138572	0.0807902	1
30584	17840277	NM_001100887 // Gxylt1 // glucoside xylosyltransferase 1 // 7q35 // 300173 /// ENSRNOT0	Gxylt1	NM_001100887	0.0191417	0.0191417	0.905241	-1.10468	HEC 24h PS down vs HEC 24h CTRL	9.17481	0.0458415	0.0349751	1
21070	17755810	NM_001108539 // Hace1 // HECT domain and ankyrin repeat containing, E3 ubiquitin protei	Hace1	NM_001108539	0.0487945	0.0487945	1.22465	1.22465	HEC 24h PS up vs HEC 24h CTRL	5.67021	0.189952	0.234499	1
30283	17837405	NM_013153 // Has2 // hyaluronan synthase 2 // 7q32 // 25694 /// ENSRNOT00000006517 // H	Has2	NM_013153	0.0284473	0.0284473	0.879811	-1.13661	HEC 24h PS down vs HEC 24h CTRL	7.5701	0.0758378	0.0701265	1
29953	17834022	NM_053684 // Hcn2 // hyperpolarization activated cyclic nucleotide-gated potassium chan	Hcn2	NM_053684	0.0280236	0.0280236	1.10189	1.10189	HEC 24h PS up vs HEC 24h CTRL	7.62748	0.0435453	0.039963	1
20338	17748810	NM_053685 // Hcn3 // hyperpolarization-activated cyclic nucleotide-gated potassium chan	Hcn3	NM_053685	0.00165011	0.00165011	1.2724	1.2724	HEC 24h PS up vs HEC 24h CTRL	24.535	0.268424	0.0765834	1
20936	17754859	NM_001012074 // Herc4 // hect domain and RLD 4 // 20p11 // 309758 /// ENSRNOT0000005136	Herc4	NM_001012074	0.025687	0.025687	1.13345	1.13345	HEC 24h PS up vs HEC 24h CTRL	7.96558	0.0725809	0.0637827	1
11627	17669934	NM_024360 // Hes1 // hairy and enhancer of split 1 (Drosophila) // 11q22 // 29577 /// L	Hes1	NM_024360	0.0369838	0.0369838	1.26623	1.26623	HEC 24h PS up vs HEC 24h CTRL	6.60719	0.257705	0.273026	1
9618	17650376	NM_001109565 // Hils1 // histone linker H1 domain, spermatid-specific 1 // 10q31 // 690	Hils1	NM_001109565	0.00318358	0.00318358	0.898054	-1.11352	HEC 24h PS down vs HEC 24h CTRL	19.2989	0.0534751	0.0193962	1
27606	17814965	NM_017356 // Hpcal1 // hippocalcin-like 1 // 6q16 // 50871 /// ENSRNOT00000007374 // Hp	Hpcal1	NM_017356	0.00225033	0.00225033	1.17386	1.17386	HEC 24h PS up vs HEC 24h CTRL	21.9396	0.118843	0.0379177	1
7499	17631828	NM_017112 // Hpn // hepsin // 1q21 // 29135 /// ENSRNOT00000028644 // Hpn // hepsin //	Hpn	NM_017112	0.0391124	0.0391124	0.885534	-1.12926	HEC 24h PS down vs HEC 24h CTRL	6.41156	0.0683513	0.0746244	1
21274	17757485	NM_001127683 // Hsf2bp // heat shock transcription factor 2 binding protein // 20p12 //	Hsf2bp	NM_001127683	0.0166166	0.0166166	0.881498	-1.13443	HEC 24h PS down vs HEC 24h CTRL	9.79504	0.0735858	0.0525879	1
28185	17819299	BC092586 // Igh-6 // immunoglobulin heavy chain 6 // 6q33 // 299357 /// BC092580 // Igh	Igh-6	BC092586	0.0117146	0.0117146	0.886845	-1.12759	HEC 24h PS down vs HEC 24h CTRL	11.443	0.0666988	0.0408014	1
7967	17635431	ENSRNOT00000027301 // Il18bp // interleukin 18 binding protein // 1q32 // 84388 /// NM_	Il18bp	ENSRNOT00000027301	0.0112202	0.0112202	0.838501	-1.1926	HEC 24h PS down vs HEC 24h CTRL	11.6582	0.1435	0.0861621	1
22069	17764474	ENSRNOT00000006406 // Immp1l // IMP1 inner mitochondrial membrane peptidase-like (S. ce	Immp1l	ENSRNOT00000006406	0.00349725	0.00349725	0.906829	-1.10274	HEC 24h PS down vs HEC 24h CTRL	18.6279	0.0442411	0.0166249	1
9765	17651720	NM_001105847 // Imp5 // intramembrane protease 5 // 10q32.1 // 287753 /// BC160911 // I	Imp5	NM_001105847	0.0386372	0.0386372	0.897079	-1.11473	HEC 24h PS down vs HEC 24h CTRL	6.45401	0.0545619	0.0591777	1
25444	17794508	ENSRNOT00000018902 // Iqsec3 // IQ motif and Sec7 domain 3 // 4q42 // 404781 /// NM_207	Iqsec3	ENSRNOT00000018902	0.00320998	0.00320998	1.11265	1.11265	HEC 24h PS up vs HEC 24h CTRL	19.2392	0.0526998	0.0191743	1
17641	17723459	ENSRNOT00000026706 // Isoc1 // isochorismatase domain containing 1 // 18q12.1 // 364879	Isoc1	ENSRNOT00000026706	0.0365363	0.0365363	0.901117	-1.10973	HEC 24h PS down vs HEC 24h CTRL	6.6502	0.050143	0.0527805	1
10608	17660303	AB727941 // Itga3 // integrin, alpha 3 // 10q31 // 360606 /// AB727942 // Itga3 // inte	Itga3	AB727941	0.0160391	0.0160391	1.10934	1.10934	HEC 24h PS up vs HEC 24h CTRL	9.95422	0.0498012	0.0350211	1
18797	17734569	NM_017022 // Itgb1 // integrin, beta 1 // 19q12 // 24511 /// ENSRNOT00000014785 // Itgb	Itgb1	NM_017022	0.0481284	0.0481284	0.89424	-1.11827	HEC 24h PS down vs HEC 24h CTRL	5.71483	0.0577931	0.0707899	1
16182	17710887	NM_138875 // Jund // jun D proto-oncogene // 16p14 // 24518 /// BC062053 // Jund // jun	Jund	NM_138875	0.030777	0.030777	1.11776	1.11776	HEC 24h PS up vs HEC 24h CTRL	7.27324	0.0573259	0.0551723	1
23674	17779556	NM_013186 // Kcnb1 // potassium voltage gated channel, Shab-related subfamily, member 1	Kcnb1	NM_013186	0.0335004	0.0335004	1.19899	1.19899	HEC 24h PS up vs HEC 24h CTRL	6.96124	0.152339	0.153187	1
30480	17839184	ENSRNOT00000018564 // Kcnj4 // potassium inwardly-rectifying channel, subfamily J, memb	Kcnj4	ENSRNOT00000018564	0.0377966	0.0377966	1.19439	1.19439	HEC 24h PS up vs HEC 24h CTRL	6.5308	0.14595	0.156436	1
15144	17701453	NM_001107253 // Kctd6 // potassium channel tetramerisation domain containing 6 // 15p14	Kctd6	NM_001107253	0.0251728	0.0251728	1.2729	1.2729	HEC 24h PS up vs HEC 24h CTRL	8.04538	0.269309	0.234316	1
14908	17699789	NM_001108871 // Kctd9 // potassium channel tetramerisation domain containing 9 // 15p12	Kctd9	NM_001108871	0.00606784	0.00606784	0.874916	-1.14297	HEC 24h PS down vs HEC 24h CTRL	15.0397	0.0825903	0.0384404	1
12684	17680470	NM_001105990 // Kif21b // kinesin family member 21B // 13q13 // 289397	Kif21b	NM_001105990	0.00558667	0.00558667	1.19791	1.19791	HEC 24h PS up vs HEC 24h CTRL	15.5419	0.150818	0.0679276	1
22405	17767551	NM_001106529 // Kif3b // kinesin family member 3B // 3q41 // 296284 /// ENSRNOT00000013	Kif3b	NM_001106529	0.038145	0.038145	1.11893	1.11893	HEC 24h PS up vs HEC 24h CTRL	6.4987	0.0584026	0.0629077	1
29501	17830260	ENSRNOT00000043778 // KIFC2 // kinesin family member C2 // 7q34 // 300053 /// NM_198752	KIFC2	ENSRNOT00000043778	0.0354778	0.0354778	1.14284	1.14284	HEC 24h PS up vs HEC 24h CTRL	6.7547	0.0824541	0.0854485	1
29242	17827861	NM_021843 // Kitlg // KIT ligand // 7q13 // 60427 /// ENSRNOT00000058921 // Kitlg // KI	Kitlg	NM_021843	0.048763	0.048763	1.15081	1.15081	HEC 24h PS up vs HEC 24h CTRL	5.6723	0.0912577	0.112618	1
7780	17633695	NM_001109147 // Klf13 // Kruppel-like factor 13 // 1q22 // 499171 /// ENSRNOT0000006638	Klf13	NM_001109147	0.0132227	0.0132227	1.10926	1.10926	HEC 24h PS up vs HEC 24h CTRL	10.8529	0.0497298	0.0320751	1
29636	17831662	XM_001055129 // Klhdc7b // kelch domain containing 7B // 7q34 // 300150 /// ENSRNOT0000	Klhdc7b	XM_001055129	0.0237415	0.0237415	1.10472	1.10472	HEC 24h PS up vs HEC 24h CTRL	8.27911	0.0458726	0.0387854	1
15795	17707169	NM_001106075 // Klhl26 // kelch-like 26 (Drosophila) // 16p14 // 290657 /// ENSRNOT0000	Klhl26	NM_001106075	0.0352233	0.0352233	1.1023	1.1023	HEC 24h PS up vs HEC 24h CTRL	6.78043	0.0438776	0.0452985	1
20229	17747878	NM_001014793 // Kpna4 // karyopherin alpha 4 (importin alpha 3) // 2q31 // 361959 /// E	Kpna4	NM_001014793	0.00831301	0.00831301	1.17644	1.17644	HEC 24h PS up vs HEC 24h CTRL	13.2325	0.122126	0.0646051	1
30668	17841266	NM_001101675 // Krt83 // keratin 83 // 7q36 // 681126 /// AB354637 // Krt83 // keratin	Krt83	NM_001101675	0.0334298	0.0334298	0.902322	-1.10825	HEC 24h PS down vs HEC 24h CTRL	6.96891	0.0488636	0.0490815	1
22288	17766641	NM_001014183 // Lamp5 // lysosomal-associated membrane protein family, member 5 // 3q36	Lamp5	NM_001014183	0.0219643	0.0219643	0.892917	-1.11992	HEC 24h PS down vs HEC 24h CTRL	8.59614	0.0593339	0.0483167	1
26217	17801558	NM_001106682 // Lao1 // L-amino acid oxidase 1 // 5q36 // 298483 /// ENSRNOT00000009520	Lao1	NM_001106682	0.0379343	0.0379343	0.899264	-1.11202	HEC 24h PS down vs HEC 24h CTRL	6.51807	0.0521444	0.0559998	1
14941	17700075	NM_001012044 // Lcp1 // lymphocyte cytosolic protein 1 // 15q11 // 306071 /// ENSRNOT00	Lcp1	NM_001012044	0.0220079	0.0220079	0.756104	-1.32257	HEC 24h PS down vs HEC 24h CTRL	8.58796	0.361525	0.294677	1
26107	17800578	XM_002726589 // Ldlrad1 // low density lipoprotein receptor class A domain containing 1	Ldlrad1	XM_002726589	0.0201645	0.0201645	0.902331	-1.10824	HEC 24h PS down vs HEC 24h CTRL	8.95305	0.0488537	0.0381966	1
11270	17666544	NM_001025627 // Leprel1 // leprecan-like 1 // 11q22-q23 // 288016 /// ENSRNOT0000000263	Leprel1	NM_001025627	0.0067401	0.0067401	0.857535	-1.16613	HEC 24h PS down vs HEC 24h CTRL	14.4181	0.109256	0.0530441	1
26827	17807595	NM_053936 // Lpar1 // lysophosphatidic acid receptor 1 // 5q24 // 116744 /// ENSRNOT000	Lpar1	NM_053936	0.0291975	0.0291975	0.73638	-1.35799	HEC 24h PS down vs HEC 24h CTRL	7.47115	0.433115	0.405802	1
9213	17646399	NM_001013857 // Lrrc48 // leucine rich repeat containing 48 // 10q22 // 287371 /// ENSR	Lrrc48	NM_001013857	0.0286244	0.0286244	1.18977	1.18977	HEC 24h PS up vs HEC 24h CTRL	7.54643	0.139646	0.129534	1
24062	17783374	NM_001109231 // Lrrc61 // leucine rich repeat containing 61 // 4q24 // 500111 /// ENSRN	Lrrc61	NM_001109231	0.0284259	0.0284259	0.843261	-1.18587	HEC 24h PS down vs HEC 24h CTRL	7.57296	0.134424	0.124253	1
18808	17734662	NM_001107482 // Lrrc68 // leucine rich repeat containing 68 // 1q21 // 308398 /// BC166	Lrrc68	NM_001107482	0.00788574	0.00788574	1.10621	1.10621	HEC 24h PS up vs HEC 24h CTRL	13.524	0.0471242	0.0243914	1
12645	17680105	NM_001177368 // Lrrn2 // leucine rich repeat neuronal 2 // 13q13 // 289020 /// ENSRNOT0	Lrrn2	NM_001177368	0.0370599	0.0370599	1.16268	1.16268	HEC 24h PS up vs HEC 24h CTRL	6.59995	0.105075	0.111444	1
23450	17777579	XM_001081242 // Lrrn4 // leucine rich repeat neuronal 4 // 3q36 // 311443 /// ENSRNOT00	Lrrn4	XM_001081242	0.0492595	0.0492595	0.884617	-1.13043	HEC 24h PS down vs HEC 24h CTRL	5.63953	0.0695218	0.0862931	1
22802	17771374	NM_001107833 // Lrsam1 // leucine rich repeat and sterile alpha motif containing 1 // 3	Lrsam1	NM_001107833	0.00585473	0.00585473	1.13562	1.13562	HEC 24h PS up vs HEC 24h CTRL	15.2555	0.0748091	0.0343261	1
7965	17635417	NM_001139494 // Lrtomt // leucine rich transmembrane and 0-methyltransferase domain con	Lrtomt	NM_001139494	0.042535	0.042535	1.11335	1.11335	HEC 24h PS up vs HEC 24h CTRL	6.12446	0.0533249	0.0609481	1
32947	17864000	NM_001098838 // Lyg1 // lysozyme G-like 1 // 9q21 // 503254 /// ENSRNOT00000025068 // L	Lyg1	NM_001098838	0.0211933	0.0211933	0.880073	-1.13627	HEC 24h PS down vs HEC 24h CTRL	8.7442	0.0754857	0.0604285	1
26655	17806222	ENSRNOT00000011576 // Manea // mannosidase, endo-alpha // 5q21 // 140808 /// NM_080785	Manea	ENSRNOT00000011576	0.0135562	0.0135562	0.87886	-1.13784	HEC 24h PS down vs HEC 24h CTRL	10.7341	0.0771244	0.050295	1
22439	17767946	NM_199500 // Map1lc3a // microtubule-associated protein 1 light chain 3 alpha // 3q42 /	Map1lc3a	NM_199500	0.0131443	0.0131443	1.29577	1.29577	HEC 24h PS up vs HEC 24h CTRL	10.8814	0.310511	0.199752	1
7423	17630961	NM_001191621 // Map3k10 // mitogen activated protein kinase kinase kinase 10 // 1q21 //	Map3k10	NM_001191621	0.0436812	0.0436812	1.12265	1.12265	HEC 24h PS up vs HEC 24h CTRL	6.03498	0.0619075	0.0718068	1
8335	17637977	NM_001122782 // Mapk1ip1 // mitogen-activated protein kinase 1 interacting protein 1 //	Mapk1ip1	NM_001122782	0.0461206	0.0461206	0.830038	-1.20476	HEC 24h PS down vs HEC 24h CTRL	5.85437	0.160504	0.191913	1
26306	17802463	NM_030862 // Marcksl1 // MARCKS-like 1 // 5q36 // 81520 /// BC081789 // Marcksl1 // MAR	Marcksl1	NM_030862	0.00473785	0.00473785	1.14509	1.14509	HEC 24h PS up vs HEC 24h CTRL	16.5804	0.0849022	0.0358445	1
29592	17831179	NM_001191788 // Mcat // malonyl CoA:ACP acyltransferase (mitochondrial) // 7q34 // 3151	Mcat	NM_001191788	0.0434675	0.0434675	1.18926	1.18926	HEC 24h PS up vs HEC 24h CTRL	6.05143	0.138963	0.160746	1
34403	17875407	NM_001044237 // Mcts1 // malignant T cell amplified sequence 1 // Xq11 // 302500 /// EN	Mcts1	NM_001044237	0.0355635	0.0355635	1.13954	1.13954	HEC 24h PS up vs HEC 24h CTRL	6.74609	0.0789206	0.081891	1
28616	17823021	NM_001106742 // Med6 // mediator complex subunit 6 // 6q24 // 299180 /// ENSRNOT0000000	Med6	NM_001106742	0.00698134	0.00698134	0.884699	-1.13033	HEC 24h PS down vs HEC 24h CTRL	14.2142	0.0694164	0.0341851	1
5599	17614403	AB011534 // Megf8 // multiple EGF-like-domains 8 // 1q21 // 114029	Megf8	AB011534	0.0120797	0.0120797	1.26135	1.26135	HEC 24h PS up vs HEC 24h CTRL	11.2915	0.249338	0.154574	1
13254	17686131	FQ213916 // Mettl11b // methyltransferase like 11B // 13q22 // 289167	Mettl11b	FQ213916	0.0183861	0.0183861	0.854787	-1.16988	HEC 24h PS down vs HEC 24h CTRL	9.34875	0.113867	0.0852597	1
19390	17739843	XM_227403 // Mex3a // mex3 homolog A (C. elegans) // 2q34 // 310631 /// ENSRNOT00000052	Mex3a	XM_227403	0.029526	0.029526	0.879296	-1.13727	HEC 24h PS down vs HEC 24h CTRL	7.42886	0.0765325	0.0721143	1
20895	17754583	ENSRNOT00000008608 // Mif // macrophage migration inhibitory factor // 20p12 // 81683 /	Mif	ENSRNOT00000008608	0.0114037	0.0114037	1.1319	1.1319	HEC 24h PS up vs HEC 24h CTRL	11.577	0.0710037	0.0429322	1
22567	17769230	NM_001107804 // Mocs3 // molybdenum cofactor synthesis 3 // 3q42 // 311655 /// ENSRNOT0	Mocs3	NM_001107804	0.031435	0.031435	1.13556	1.13556	HEC 24h PS up vs HEC 24h CTRL	7.19465	0.0747531	0.0727307	1
11521	17668777	NM_001172090 // Morc1 // MORC family CW-type zinc finger 1 // 11q21 // 360712 /// ENSRN	Morc1	NM_001172090	0.0200429	0.0200429	0.889922	-1.12369	HEC 24h PS down vs HEC 24h CTRL	8.97863	0.0629066	0.0490438	1
7102	17628459	ENSRNOT00000020070 // Mrgprh // MAS-related GPR, member H // 1q11 // 404641 /// NM_0010	Mrgprh	ENSRNOT00000020070	0.0454954	0.0454954	0.876126	-1.14139	HEC 24h PS down vs HEC 24h CTRL	5.89945	0.0808912	0.0959816	1
8127	17636248	NM_001105211 // Mrvi1 // murine retrovirus integration site 1 homolog // 1q33 // 308899	Mrvi1	NM_001105211	0.0289808	0.0289808	0.907084	-1.10243	HEC 24h PS down vs HEC 24h CTRL	7.4994	0.0439871	0.0410579	1
13953	17692143	NM_001004254 // Mtif2 // mitochondrial translational initiation factor 2 // 14q22 // 30	Mtif2	NM_001004254	0.018093	0.018093	1.1101	1.1101	HEC 24h PS up vs HEC 24h CTRL	9.41875	0.0504585	0.0375007	1
20627	17751611	NM_001107727 // Mttp // microsomal triglyceride transfer protein // 2q44 // 310900 ///	Mttp	NM_001107727	0.0185859	0.0185859	1.11251	1.11251	HEC 24h PS up vs HEC 24h CTRL	9.30187	0.0525817	0.0395697	1
25720	17796946	NM_001106632 // Mybl1 // myeloblastosis oncogene-like 1 // 5q11 // 297783 /// ENSRNOT00	Mybl1	NM_001106632	0.0309166	0.0309166	1.13028	1.13028	HEC 24h PS up vs HEC 24h CTRL	7.25639	0.069367	0.066916	1
29794	17832919	NM_001109486 // Myl6b // myosin, light chain 6B, alkali, smooth muscle and non-muscle /	Myl6b	NM_001109486	0.0314375	0.0314375	1.13282	1.13282	HEC 24h PS up vs HEC 24h CTRL	7.19436	0.0719323	0.069989	1
5544	17613881	NM_001109139 // Mypop // Myb-related transcription factor, partner of profilin // 1q21	Mypop	NM_001109139	0.00774616	0.00774616	1.1549	1.1549	HEC 24h PS up vs HEC 24h CTRL	13.6236	0.0959252	0.0492876	1
5543	17613877	NM_001108908 // Nanos2 // nanos homolog 2 (Drosophila) // 1q21 // 365213 /// ENSRNOT000	Nanos2	NM_001108908	0.0440082	0.0440082	0.889721	-1.12395	HEC 24h PS down vs HEC 24h CTRL	6.01002	0.0631502	0.0735525	1
32174	17855776	NM_020080 // Ndufaf3 // NADH dehydrogenase (ubiquinone) 1 alpha subcomplex, assembly fa	Ndufaf3	NM_020080	0.0364404	0.0364404	1.13364	1.13364	HEC 24h PS up vs HEC 24h CTRL	6.6595	0.0727674	0.076488	1
35274	17880567	NM_001106912 // Ndufb3 // NADH dehydrogenase (ubiquinone) 1 beta subcomplex 3 // 9q31 /	Ndufb3	NM_001106912	0.0208804	0.0208804	1.11869	1.11869	HEC 24h PS up vs HEC 24h CTRL	8.8063	0.0581808	0.0462471	1
21546	17760286	NM_057190 // Nelf // nasal embryonic LHRH factor // 3p13 // 117536 /// ENSRNOT000000122	Nelf	NM_057190	0.0154842	0.0154842	1.13631	1.13631	HEC 24h PS up vs HEC 24h CTRL	10.1143	0.0755279	0.0522721	1
32931	17863770	NM_001014100 // Neurl3 // neuralized homolog 3 (Drosophila) // 9q21 // 316326 /// ENSRN	Neurl3	NM_001014100	0.0416501	0.0416501	0.894082	-1.11847	HEC 24h PS down vs HEC 24h CTRL	6.19572	0.0579751	0.0655009	1
20620	17751533	ENSRNOT00000068674 // Nfkb1 // nuclear factor of kappa light polypeptide gene enhancer	Nfkb1	ENSRNOT00000068674	0.00100797	0.00100797	1.14124	1.14124	HEC 24h PS up vs HEC 24h CTRL	29.1652	0.0807333	0.019377	1
11132	17665355	NM_001107095 // Nfkbiz // nuclear factor of kappa light polypeptide gene enhancer in B-	Nfkbiz	NM_001107095	0.0220597	0.0220597	0.862321	-1.15966	HEC 24h PS down vs HEC 24h CTRL	8.57828	0.101487	0.0828145	1
27120	17810177	NM_012866 // Nfyc // nuclear transcription factor-Y gamma // 5q36 // 25337 /// ENSRNOT0	Nfyc	NM_012866	0.0399811	0.0399811	0.861996	-1.1601	HEC 24h PS down vs HEC 24h CTRL	6.33567	0.102004	0.112699	1
33087	17865588	NM_001014217 // Nhej1 // nonhomologous end-joining factor 1 // 9q33 // 363251 /// ENSRN	Nhej1	NM_001014217	0.0190801	0.0190801	0.884636	-1.13041	HEC 24h PS down vs HEC 24h CTRL	9.18866	0.0694976	0.0529439	1
10138	17655657	NM_001106995 // Nipal4 // NIPA-like domain containing 4 // 10q21 // 303070 /// ENSRNOT0	Nipal4	NM_001106995	0.00937191	0.00937191	0.817912	-1.22263	HEC 24h PS down vs HEC 24h CTRL	12.5866	0.186867	0.103926	1
11116	17665236	NM_001034126 // Nit2 // nitrilase family, member 2 // 11q12 // 288174 /// ENSRNOT000000	Nit2	NM_001034126	0.0140266	0.0140266	0.733635	-1.36308	HEC 24h PS down vs HEC 24h CTRL	10.5728	0.443752	0.293798	1
29527	17830485	NM_001012747 // Nol12 // nucleolar protein 12 // 7q34 // 362955 /// ENSRNOT00000013764	Nol12	NM_001012747	0.0387411	0.0387411	1.1195	1.1195	HEC 24h PS up vs HEC 24h CTRL	6.44467	0.0589395	0.0640183	1
21513	17759923	NM_001004231 // Npdc1 // neural proliferation, differentiation and control, 1 // 3p13 /	Npdc1	NM_001004231	0.00987027	0.00987027	1.11841	1.11841	HEC 24h PS up vs HEC 24h CTRL	12.3143	0.0579248	0.0329269	1
23168	17774502	ENSRNOT00000018154 // Nr1h3 // nuclear receptor subfamily 1, group H, member 3 // 3q24	Nr1h3	ENSRNOT00000018154	0.0132099	0.0132099	0.825802	-1.21094	HEC 24h PS down vs HEC 24h CTRL	10.8575	0.169443	0.109242	1
6593	17623517	ENSRNOT00000028654 // Nrxn2 // neurexin 2 // 1q43 // 116595 /// NM_053846 // Nrxn2 // n	Nrxn2	ENSRNOT00000028654	0.0333716	0.0333716	1.16319	1.16319	HEC 24h PS up vs HEC 24h CTRL	6.97525	0.105693	0.106068	1
29187	17827323	NM_001134887 // Nt5dc3 // 5'-nucleotidase domain containing 3 // 7q13 // 691922 /// ENS	Nt5dc3	NM_001134887	0.0311498	0.0311498	1.1214	1.1214	HEC 24h PS up vs HEC 24h CTRL	7.22845	0.0607207	0.0588016	1
8956	17644306	NM_001105728 // Nthl1 // nth (endonuclease III)-like 1 (E.coli) // 10q12 // 29541 /// E	Nthl1	NM_001105728	0.000200575	0.000200575	0.854922	-1.1697	HEC 24h PS down vs HEC 24h CTRL	49.8461	0.113639	0.0159585	1
10013	17654322	NM_053732 // Ntn3 // netrin 3 // 10q12 // 114524 /// ENSRNOT00000009735 // Ntn3 // netr	Ntn3	NM_053732	0.0447694	0.0447694	1.13811	1.13811	HEC 24h PS up vs HEC 24h CTRL	5.95283	0.0774095	0.0910267	1
21231	17757096	NM_001024243 // Nudt3 // nudix (nucleoside diphosphate linked moiety X)-type motif 3 //	Nudt3	NM_001024243	0.00503822	0.00503822	1.12324	1.12324	HEC 24h PS up vs HEC 24h CTRL	16.1872	0.0624735	0.027016	1
5622	17614667	ENSRNOT00000057213 // Numbl // numb homolog (Drosophila)-like // 1q21 // 292732 /// NM_	Numbl	ENSRNOT00000057213	0.0221779	0.0221779	1.17982	1.17982	HEC 24h PS up vs HEC 24h CTRL	8.55631	0.126471	0.103467	1
12430	17677631	NM_001105927 // Ogfod2 // 2-oxoglutarate and iron-dependent oxygenase domain containing	Ogfod2	NM_001105927	0.024283	0.024283	1.12402	1.12402	HEC 24h PS up vs HEC 24h CTRL	8.18859	0.0632174	0.0540413	1
19626	17742141	ENSRNOT00000024243 // Olfm3 // olfactomedin 3 // 2q41 // 252920 /// NM_145777 // Olfm3	Olfm3	ENSRNOT00000024243	0.0401028	0.0401028	0.856999	-1.16686	HEC 24h PS down vs HEC 24h CTRL	6.32521	0.110148	0.121898	1
30787	17842223	NM_001001017 // Olr1143 // olfactory receptor 1143 // 8q13 // 405391 /// ENSRNOT0000004	Olr1143	NM_001001017	0.0104905	0.0104905	0.687369	-1.45482	HEC 24h PS down vs HEC 24h CTRL	11.9994	0.650024	0.379201	1
30908	17843225	NM_001000436 // Olr1198 // olfactory receptor 1198 // 8q21 // 300525	Olr1198	NM_001000436	0.0129821	0.0129821	0.815835	-1.22574	HEC 24h PS down vs HEC 24h CTRL	10.941	0.191624	0.122599	1
30911	17843231	NM_001000818 // Olr1201 // olfactory receptor 1201 // 8q21 // 405106 /// ENSRNOT0000004	Olr1201	NM_001000818	0.0179936	0.0179936	0.855459	-1.16896	HEC 24h PS down vs HEC 24h CTRL	9.44282	0.112729	0.0835665	1
30919	17843250	NM_001000438 // Olr1214 // olfactory receptor 1214 // 8q21 // 300538 /// ENSRNOT0000004	Olr1214	NM_001000438	0.0210139	0.0210139	1.30376	1.30376	HEC 24h PS up vs HEC 24h CTRL	8.77967	0.32543	0.259465	1
30938	17843288	NM_001000812 // Olr1236 // olfactory receptor 1236 // 8q22 // 405098 /// ENSRNOT0000003	Olr1236	NM_001000812	0.0110851	0.0110851	1.17996	1.17996	HEC 24h PS up vs HEC 24h CTRL	11.7192	0.126653	0.0756513	1
30961	17843361	NM_001000457 // Olr1265 // olfactory receptor 1265 // 8q22 // 300584 /// ENSRNOT0000004	Olr1265	NM_001000457	0.0401339	0.0401339	0.883823	-1.13145	HEC 24h PS down vs HEC 24h CTRL	6.32254	0.0705443	0.078103	1
31747	17851262	NM_001000460 // Olr1293 // olfactory receptor 1293 // 8q22 // 300599 /// ENSRNOT0000004	Olr1293	NM_001000460	0.0376866	0.0376866	0.865097	-1.15594	HEC 24h PS down vs HEC 24h CTRL	6.54101	0.0971303	0.103946	1
6116	17619125	NM_001001273 // Olr132 // olfactory receptor 132 // 1q32 // 293271 /// ENSRNOT000000502	Olr132	NM_001001273	0.0144322	0.0144322	0.842657	-1.18672	HEC 24h PS down vs HEC 24h CTRL	10.4392	0.135557	0.0908973	1
10153	17655783	NM_214832 // Olr1383 // olfactory receptor 1383 // 10q21 // 287232 /// ENSRNOT000000446	Olr1383	NM_214832	0.0429703	0.0429703	0.856098	-1.16809	HEC 24h PS down vs HEC 24h CTRL	6.09011	0.111654	0.128335	1
10155	17655797	NM_001002291 // Olr1384 // olfactory receptor gene Olr1384 // 10q21 // 405398	Olr1384	NM_001002291	0.0189745	0.0189745	0.865426	-1.1555	HEC 24h PS down vs HEC 24h CTRL	9.21254	0.0966211	0.073416	1
9187	17646233	NM_001000956 // Olr1456 // olfactory receptor 1456 // 10q22 // 405305 /// ENSRNOT000000	Olr1456	NM_001000956	0.0419422	0.0419422	0.824701	-1.21256	HEC 24h PS down vs HEC 24h CTRL	6.17198	0.171814	0.194864	1
10426	17658500	NM_001000031 // Olr1499 // olfactory receptor 1499 // 10q24 // 287502 /// ENSRNOT000000	Olr1499	NM_001000031	0.00979453	0.00979453	0.822934	-1.21516	HEC 24h PS down vs HEC 24h CTRL	12.3546	0.175658	0.0995267	1
10432	17658512	NM_001001351 // Olr1517 // olfactory receptor 1517 // 10q24 // 287516 /// ENSRNOT000000	Olr1517	NM_001001351	0.0279456	0.0279456	1.14767	1.14767	HEC 24h PS up vs HEC 24h CTRL	7.63817	0.0877454	0.0804142	1
9393	17648380	NM_001000714 // Olr1520 // olfactory receptor 1520 // 10q24 // 404963 /// ENSRNOT000000	Olr1520	NM_001000714	0.0444559	0.0444559	0.740226	-1.35094	HEC 24h PS down vs HEC 24h CTRL	5.97622	0.418495	0.490186	1
11307	17666899	NM_001000908 // Olr1565 // olfactory receptor 1565 // 11q23 // 405218 /// ENSRNOT000000	Olr1565	NM_001000908	0.0169689	0.0169689	1.16774	1.16774	HEC 24h PS up vs HEC 24h CTRL	9.70142	0.111223	0.0802526	1
12888	17682212	NM_001000082 // Olr1588 // olfactory receptor 1588 // 13q24 // 289250	Olr1588	NM_001000082	0.0118515	0.0118515	0.901163	-1.10968	HEC 24h PS down vs HEC 24h CTRL	11.3855	0.0500931	0.0307981	1
16510	17713690	NM_001001122 // Olr1652 // olfactory receptor 1652 // 17p14 // 406035 /// ENSRNOT000000	Olr1652	NM_001001122	0.0309863	0.0309863	0.905909	-1.10386	HEC 24h PS down vs HEC 24h CTRL	7.24802	0.0451638	0.0436183	1
8043	17635719	NM_001001029 // Olr175 // olfactory receptor 175 // 1q33 // 405915 /// ENSRNOT000000232	Olr175	NM_001001029	0.0359369	0.0359369	0.84552	-1.1827	HEC 24h PS down vs HEC 24h CTRL	6.70888	0.130238	0.135889	1
8049	17635731	NM_001000182 // Olr184 // olfactory receptor 184 // 1q33 // 293329 /// ENSRNOT000000232	Olr184	NM_001000182	0.0473025	0.0473025	0.902406	-1.10815	HEC 24h PS down vs HEC 24h CTRL	5.77129	0.0487749	0.0591591	1
8077	17635910	NM_001000194 // Olr208 // olfactory receptor 208 // 1q33 // 293355 /// ENSRNOT000000519	Olr208	NM_001000194	0.0406796	0.0406796	0.904757	-1.10527	HEC 24h PS down vs HEC 24h CTRL	6.27619	0.0463346	0.0516782	1
6440	17622011	NM_001000243 // Olr315 // olfactory receptor 315 // 1q41 // 293609 /// ENSRNOT000000456	Olr315	NM_001000243	0.0374358	0.0374358	0.904349	-1.10577	HEC 24h PS down vs HEC 24h CTRL	6.56444	0.0467538	0.049856	1
6702	17624357	NM_001001275 // Olr373 // olfactory receptor 373 // 1q43 // 293805 /// ENSRNOT000000175	Olr373	NM_001001275	0.0177781	0.0177781	0.874403	-1.14364	HEC 24h PS down vs HEC 24h CTRL	9.49558	0.0833171	0.0614201	1
8625	17640866	NM_001001286 // Olr378 // olfactory receptor 378 // 1q43 // 405366 /// ENSRNOT000000447	Olr378	NM_001001286	0.00902847	0.00902847	0.829408	-1.20568	HEC 24h PS down vs HEC 24h CTRL	12.7853	0.161815	0.0885944	1
7977	17635522	NM_001000125 // Olr44 // olfactory receptor 44 // 1q32 // 293193 /// ENSRNOT00000024965	Olr44	NM_001000125	0.0415978	0.0415978	0.885845	-1.12887	HEC 24h PS down vs HEC 24h CTRL	6.2	0.0679568	0.0767255	1
21889	17763572	NM_001000286 // Olr447 // olfactory receptor 447 // 3q24 // 295719 /// ENSRNOT000000510	Olr447	NM_001000286	0.0315856	0.0315856	0.891829	-1.12129	HEC 24h PS down vs HEC 24h CTRL	7.17697	0.0606179	0.0591232	1
6081	17619045	NM_001000131 // Olr50 // olfactory receptor 50 // 1q32 // 293210	Olr50	NM_001000131	0.00307981	0.00307981	0.862172	-1.15986	HEC 24h PS down vs HEC 24h CTRL	19.5399	0.101723	0.0364415	1
21929	17763658	NM_001000665 // Olr566 // olfactory receptor 566 // 3q24 // 404867 /// ENSRNOT000000574	Olr566	NM_001000665	0.0176659	0.0176659	1.22355	1.22355	HEC 24h PS up vs HEC 24h CTRL	9.52339	0.188282	0.138393	1
23082	17774234	NM_001000333 // Olr602 // olfactory receptor 602 // 3q24 // 295829 /// ENSRNOT000000076	Olr602	NM_001000333	0.0365803	0.0365803	0.872183	-1.14655	HEC 24h PS down vs HEC 24h CTRL	6.64594	0.0865024	0.0911109	1
21975	17763760	NM_001000514 // Olr725 // olfactory receptor 725 // 3q24 // 311180 /// ENSRNOT000000087	Olr725	NM_001000514	0.0487366	0.0487366	0.838477	-1.19264	HEC 24h PS down vs HEC 24h CTRL	5.67406	0.143545	0.17709	1
23278	17775305	NM_001000579 // Olr777 // olfactory receptor 777 // 3q34 // 366151 /// ENSRNOT000000456	Olr777	NM_001000579	0.0189876	0.0189876	0.843946	-1.18491	HEC 24h PS down vs HEC 24h CTRL	9.20955	0.133147	0.101202	1
29853	17833218	NM_001000702 // Olr982 // olfactory receptor 982 // 7q11 // 404929 /// ENSRNOT000000031	Olr982	NM_001000702	0.0464412	0.0464412	0.908522	-1.10069	HEC 24h PS down vs HEC 24h CTRL	5.83156	0.0425701	0.0510996	1
31589	17850034	XM_002726992 // Or7e24 // olfactory receptor, family 7, subfamily E, member 24 // 8q13	Or7e24	XM_002726992	0.0280239	0.0280239	0.872253	-1.14646	HEC 24h PS down vs HEC 24h CTRL	7.62744	0.0864008	0.0792934	1
16930	17717422	XM_001074167 // Otud1 // OTU domain containing 1 // 17q12.3 // 498803 /// XM_574086 //	Otud1	XM_001074167	0.0377348	0.0377348	1.11122	1.11122	HEC 24h PS up vs HEC 24h CTRL	6.53654	0.0514441	0.0550917	1
31540	17849630	NM_199397 // Panx1 // Pannexin 1 // 8q11 // 315435 /// ENSRNOT00000013577 // Panx1 // P	Panx1	NM_199397	0.00431523	0.00431523	1.28541	1.28541	HEC 24h PS up vs HEC 24h CTRL	17.1915	0.291579	0.118725	1
25281	17792849	ENSRNOT00000023806 // Pcbp1 // poly(rC) binding protein 1 // 4q34 // 500242	Pcbp1	ENSRNOT00000023806	0.0305829	0.0305829	1.11938	1.11938	HEC 24h PS up vs HEC 24h CTRL	7.29684	0.0588282	0.056435	1
8802	17642625	NM_001013154 // Pcgf6 // polycomb group ring finger 6 // 1q54 // 309457 /// ENSRNOT0000	Pcgf6	NM_001013154	0.00196294	0.00196294	1.13688	1.13688	HEC 24h PS up vs HEC 24h CTRL	23.0542	0.076121	0.0231128	1
8481	17639653	ENSRNOT00000028170 // Pcnxl3 // pecanex-like 3 (Drosophila) // 1q43 // 309167 /// BC086	Pcnxl3	ENSRNOT00000028170	0.00659088	0.00659088	1.1209	1.1209	HEC 24h PS up vs HEC 24h CTRL	14.5489	0.0602506	0.0289887	1
11871	17672282	NM_012801 // Pdgfa // platelet-derived growth factor alpha polypeptide // 12q11 // 2526	Pdgfa	NM_012801	0.0378538	0.0378538	1.11039	1.11039	HEC 24h PS up vs HEC 24h CTRL	6.52551	0.0507145	0.0544022	1
26512	17804831	ENSRNOT00000036819 // Pex10 // peroxisomal biogenesis factor 10 // 5q36 // 680424 /// N	Pex10	ENSRNOT00000036819	0.0378436	0.0378436	0.903466	-1.10685	HEC 24h PS down vs HEC 24h CTRL	6.52645	0.0476668	0.0511254	1
34657	17877202	NM_001190994 // Phka2 // phosphorylase kinase, alpha 2 // Xq21 // 678739 /// ENSRNOT000	Phka2	NM_001190994	0.0249511	0.0249511	1.1239	1.1239	HEC 24h PS up vs HEC 24h CTRL	8.08044	0.0631046	0.0546669	1
31165	17845251	NM_001044253 // Pif1 // Pif1/Rrm3 DNA-helicase-like protein // 8q24 // 367645 /// DQ489	Pif1	NM_001044253	0.00512748	0.00512748	0.829009	-1.20626	HEC 24h PS down vs HEC 24h CTRL	16.0762	0.162648	0.0708214	1
17692	17723942	ENSRNOT00000025362 // Pmaip1 // phorbol-12-myristate-13-acetate-induced protein 1 // 18	Pmaip1	ENSRNOT00000025362	0.026791	0.026791	1.10221	1.10221	HEC 24h PS up vs HEC 24h CTRL	7.80107	0.0438058	0.0393075	1
6289	17620239	NM_001108503 // Polr3e // polymerase (RNA) III (DNA directed) polypeptide E // 1q35 //	Polr3e	NM_001108503	0.0282446	0.0282446	1.13367	1.13367	HEC 24h PS up vs HEC 24h CTRL	7.59741	0.0727995	0.067075	1
7539	17632189	NM_001009642 // Pop4 // processing of precursor 4, ribonuclease P/MRP subunit (S. cerev	Pop4	NM_001009642	0.0429952	0.0429952	0.846189	-1.18177	HEC 24h PS down vs HEC 24h CTRL	6.08816	0.129013	0.148336	1
17573	17722866	NM_001108889 // Pou4f3 // POU class 4 homeobox 3 // 18p11 // 364855 /// ENSRNOT00000025	Pou4f3	NM_001108889	0.0269477	0.0269477	0.906305	-1.10338	HEC 24h PS down vs HEC 24h CTRL	7.77842	0.0447653	0.0402854	1
19332	17739259	NM_001004279 // Ppid // peptidylprolyl isomerase D // 2q32 // 361967 /// BC076386 // Pp	Ppid	NM_001004279	0.028663	0.028663	1.10422	1.10422	HEC 24h PS up vs HEC 24h CTRL	7.5413	0.0454589	0.0421959	1
27547	17814206	ENSRNOT00000031842 // Ppm1g // protein phosphatase, Mg2+/Mn2+ dependent, 1G // 6q14 //	Ppm1g	ENSRNOT00000031842	0.00446152	0.00446152	1.1158	1.1158	HEC 24h PS up vs HEC 24h CTRL	16.9715	0.0555279	0.0229028	1
8500	17639889	NM_181379 // Ppp2r5b // protein phosphatase 2, regulatory subunit B', beta // 1q43 // 3	Ppp2r5b	NM_181379	0.0187553	0.0187553	1.10419	1.10419	HEC 24h PS up vs HEC 24h CTRL	9.26264	0.045436	0.0343371	1
29151	17826994	XM_001079157 // Pram1 // PML-RARA regulated adaptor molecule 1 // 7q12 // 362848 /// EN	Pram1	XM_001079157	0.0220508	0.0220508	0.908363	-1.10088	HEC 24h PS down vs HEC 24h CTRL	8.57995	0.0427249	0.0348573	1
24166	17784112	ENSRNOT00000009675 // Prdm5 // PR domain containing 5 // 4q31 // 689788	Prdm5	ENSRNOT00000009675	0.0295817	0.0295817	0.8611	-1.1613	HEC 24h PS down vs HEC 24h CTRL	7.42175	0.103437	0.0975588	1
27508	17813826	NM_017171 // Prkce // protein kinase C, epsilon // 6q12 // 29340 /// ENSRNOT00000020959	Prkce	NM_017171	0.00450214	0.00450214	1.12101	1.12101	HEC 24h PS up vs HEC 24h CTRL	16.9121	0.0603488	0.0249787	1
7217	17629249	ENSRNOT00000019825 // Prkcg // protein kinase C, gamma // 1q12 // 24681 /// NM_012628 /	Prkcg	ENSRNOT00000019825	0.0436213	0.0436213	1.27664	1.27664	HEC 24h PS up vs HEC 24h CTRL	6.03958	0.2759	0.319773	1
8887	17643576	NM_012873 // Prm2 // protamine 2 // 10q11 // 25345 /// ENSRNOT00000003450 // Prm2 // pr	Prm2	NM_012873	0.0387071	0.0387071	1.10808	1.10808	HEC 24h PS up vs HEC 24h CTRL	6.44772	0.048713	0.0528855	1
20767	17752769	NM_212462 // Prrc2a // proline-rich coiled-coil 2A // 20p12 // 294250 /// ENSRNOT000000	Prrc2a	NM_212462	0.00851485	0.00851485	1.14519	1.14519	HEC 24h PS up vs HEC 24h CTRL	13.1014	0.085014	0.0454224	1
24967	17790955	ENSRNOT00000018042 // Prss3 // protease, serine, 3 // 4q22 // 286911 /// NM_173127 // P	Prss3	ENSRNOT00000018042	0.0480024	0.0480024	0.887728	-1.12647	HEC 24h PS down vs HEC 24h CTRL	5.72336	0.0655974	0.0802294	1
32336	17857458	ENSRNOT00000067894 // Ptcra // pre T-cell antigen receptor alpha // 9q12 // 116462 ///	Ptcra	ENSRNOT00000067894	0.0133606	0.0133606	0.836289	-1.19576	HEC 24h PS down vs HEC 24h CTRL	10.8033	0.147837	0.0957909	1
16905	17717140	NM_022224 // Pter // phosphotriesterase related // 17q12.3 // 63852 /// ENSRNOT00000023	Pter	NM_022224	0.0046921	0.0046921	1.30322	1.30322	HEC 24h PS up vs HEC 24h CTRL	16.6431	0.32442	0.136449	1
22779	17771174	ENSRNOT00000045993 // Ptges // prostaglandin E synthase // 3p12 // 59103 /// NM_021583	Ptges	ENSRNOT00000045993	0.0176139	0.0176139	0.876493	-1.14091	HEC 24h PS down vs HEC 24h CTRL	9.53635	0.0803786	0.0590006	1
33095	17865691	ENSRNOT00000026654 // Ptprn // protein tyrosine phosphatase, receptor type, N // 9q33 /	Ptprn	ENSRNOT00000026654	0.0200571	0.0200571	1.10235	1.10235	HEC 24h PS up vs HEC 24h CTRL	8.97565	0.0439164	0.0342499	1
30390	17838403	NM_001191880 // Puf60 // poly-U binding splicing factor 60 // 7q34 // 84401 /// ENSRNOT	Puf60	NM_001191880	0.0209189	0.0209189	1.13183	1.13183	HEC 24h PS up vs HEC 24h CTRL	8.79859	0.0709281	0.0564291	1
28374	17821373	AJ601385 // Pxdn // peroxidasin homolog (Drosophila) // 6q16 // 554172 /// ENSRNOT00000	Pxdn	AJ601385	0.0401908	0.0401908	0.861421	-1.16087	HEC 24h PS down vs HEC 24h CTRL	6.31767	0.102922	0.114038	1
28503	17822464	ENSRNOT00000009183 // Pygl // phosphorylase, glycogen, liver // 6q24 // 64035 /// NM_02	Pygl	ENSRNOT00000009183	0.0185313	0.0185313	0.867188	-1.15315	HEC 24h PS down vs HEC 24h CTRL	9.31462	0.0939205	0.0705819	1
25518	17795228	NM_145779 // Pzp // pregnancy-zone protein // 4q42 // 252922 /// ENSRNOT00000009467 //	Pzp	NM_145779	0.00919385	0.00919385	0.848425	-1.17865	HEC 24h PS down vs HEC 24h CTRL	12.6884	0.124968	0.0689429	1
8267	17637385	NM_001009646 // Qprt // quinolinate phosphoribosyltransferase // 1q36 // 293504 /// ENS	Qprt	NM_001009646	0.0226542	0.0226542	0.875283	-1.14249	HEC 24h PS down vs HEC 24h CTRL	8.46925	0.0820717	0.0678339	1
18029	17726963	NM_053459 // Rab27b // RAB27B, member RAS oncogene family // 18q12.1 // 84590 /// ENSRN	Rab27b	NM_053459	0.0278143	0.0278143	1.1868	1.1868	HEC 24h PS up vs HEC 24h CTRL	7.65625	0.135657	0.124029	1
12402	17677318	ENSRNOT00000001247 // Ran // RAN, member RAS oncogene family // 12q14 // 84509 /// NM_0	Ran	ENSRNOT00000001247	0.0237725	0.0237725	1.11261	1.11261	HEC 24h PS up vs HEC 24h CTRL	8.27385	0.0526625	0.0445546	1
15039	17700724	ENSRNOT00000032395 // Rap2a // RAS related protein 2a // 15q24 // 114560 /// ENSRNOT000	Rap2a	ENSRNOT00000032395	0.0166379	0.0166379	1.17725	1.17725	HEC 24h PS up vs HEC 24h CTRL	9.78932	0.123159	0.0880665	1
29248	17827963	NM_022959 // Rassf9 // Ras association (RalGDS/AF-6) domain family (N-terminal) member	Rassf9	NM_022959	0.0300126	0.0300126	0.826077	-1.21054	HEC 24h PS down vs HEC 24h CTRL	7.36732	0.168853	0.160434	1
22899	17772613	NM_001012184 // Rbms1 // RNA binding motif, single stranded interacting protein 1 // 3q	Rbms1	NM_001012184	0.0248178	0.0248178	0.87396	-1.14422	HEC 24h PS down vs HEC 24h CTRL	8.10171	0.0839469	0.0725313	1
31167	17845272	NM_001173426 // Rbpms2 // RNA binding protein with multiple splicing 2 // 8q24 // 50321	Rbpms2	NM_001173426	0.0461323	0.0461323	0.894065	-1.11849	HEC 24h PS down vs HEC 24h CTRL	5.85353	0.0579952	0.0693541	1
33003	17864675	ENSRNOT00000058841 // Rftn2 // raftlin family member 2 // 9q31 // 363231	Rftn2	ENSRNOT00000058841	0.0153175	0.0153175	0.88972	-1.12395	HEC 24h PS down vs HEC 24h CTRL	10.1638	0.0631519	0.0434938	1
19914	17745059	NM_001012347 // Rgs7bp // regulator of G-protein signaling 7 binding protein // 2q13 //	Rgs7bp	NM_001012347	0.0474106	0.0474106	1.12612	1.12612	HEC 24h PS up vs HEC 24h CTRL	5.76383	0.0652543	0.0792495	1
29608	17831341	NM_001013949 // Ribc2 // RIB43A domain with coiled-coils 2 // 7q34 // 300122 /// ENSRNO	Ribc2	NM_001013949	0.0467536	0.0467536	0.844577	-1.18402	HEC 24h PS down vs HEC 24h CTRL	5.80953	0.131975	0.159019	1
18824	17734766	NM_001017473 // Rmnd5b // required for meiotic nuclear division 5 homolog B (S. cerevis	Rmnd5b	NM_001017473	0.00446984	0.00446984	1.21414	1.21414	HEC 24h PS up vs HEC 24h CTRL	16.9593	0.174141	0.0718771	1
15218	17702038	NM_001013232 // Rnase1l1 // ribonuclease, RNase A family, 1-like 1 (pancreatic) // 15p1	Rnase1l1	NM_001013232	0.04962	0.04962	0.859335	-1.16369	HEC 24h PS down vs HEC 24h CTRL	5.616	0.106296	0.132491	1
14873	17699469	NM_001007007 // Rnaseh2b // ribonuclease H2, subunit B // 15p12 // 361056 /// ENSRNOT00	Rnaseh2b	NM_001007007	0.0139706	0.0139706	1.21806	1.21806	HEC 24h PS up vs HEC 24h CTRL	10.5916	0.179982	0.11895	1
10292	17656988	NM_138613 // Rnf112 // ring finger protein 112 // 10q22 // 24916 /// ENSRNOT00000003228	Rnf112	NM_138613	0.0343319	0.0343319	1.10297	1.10297	HEC 24h PS up vs HEC 24h CTRL	6.8725	0.0444284	0.0452526	1
18053	17727166	NM_001164505 // Rnf165 // ring finger protein 165 // 18q12.3 // 307251 /// ENSRNOT00000	Rnf165	NM_001164505	0.0446313	0.0446313	1.10223	1.10223	HEC 24h PS up vs HEC 24h CTRL	5.9631	0.043822	0.0514419	1
24699	17788396	NM_001012095 // Rnf32 // ring finger protein 32 // 4q11 // 311936 /// ENSRNOT0000004508	Rnf32	NM_001012095	0.0310984	0.0310984	0.887488	-1.12678	HEC 24h PS down vs HEC 24h CTRL	7.23458	0.0658957	0.063759	1
10980	17664276	ENSRNOT00000042384 // Robo1 // roundabout homolog 1 (Drosophila) // 11p11 // 58946 ///	Robo1	ENSRNOT00000042384	0.0437279	0.0437279	0.885813	-1.12891	HEC 24h PS down vs HEC 24h CTRL	6.0314	0.0679978	0.0789177	1
22452	17768104	NM_001195490 // Romo1 // reactive oxygen species modulator 1 // 3q42 // 679572 /// ENSR	Romo1	NM_001195490	0.0177484	0.0177484	1.13921	1.13921	HEC 24h PS up vs HEC 24h CTRL	9.50292	0.0785756	0.05788	1
30217	17836734	NM_022699 // Rpl30 // ribosomal protein L30 // 7q22 // 64640	Rpl30	NM_022699	0.0273892	0.0273892	0.874671	-1.14329	HEC 24h PS down vs HEC 24h CTRL	7.71555	0.0829364	0.0752447	1
12498	17678629	NM_022402 // Rplp0 // ribosomal protein, large, P0 // 12q16 // 64205 /// ENSRNOT0000000	Rplp0	NM_022402	0.0366106	0.0366106	1.14117	1.14117	HEC 24h PS up vs HEC 24h CTRL	6.643	0.0806531	0.0849874	1
20725	17752416	NM_001002831 // Rpp21 // ribonuclease P 21 subunit (human) // 20p12 // 406230 /// ENSRN	Rpp21	NM_001002831	0.00736237	0.00736237	1.14129	1.14129	HEC 24h PS up vs HEC 24h CTRL	13.9101	0.0807826	0.0406524	1
20564	17751034	NM_001128152 // Rwdd3 // RWD domain containing 3 // 2q41 // 65026 /// ENSRNOT0000004008	Rwdd3	NM_001128152	0.00215515	0.00215515	1.17775	1.17775	HEC 24h PS up vs HEC 24h CTRL	22.2874	0.123808	0.0388856	1
11344	17667237	NM_001109433 // Sdf2l1 // stromal cell-derived factor 2-like 1 // 11q23 // 680945 /// E	Sdf2l1	NM_001109433	0.0339891	0.0339891	0.772906	-1.29382	HEC 24h PS down vs HEC 24h CTRL	6.90875	0.306916	0.31097	1
33354	17867955	NM_053471 // Sema6b // sema domain, transmembrane domain (TM), and cytoplasmic domain,	Sema6b	NM_053471	0.01415	0.01415	1.14823	1.14823	HEC 24h PS up vs HEC 24h CTRL	10.5316	0.0883622	0.0587312	1
7629	17633143	XM_344891 // Sergef // secretion regulating guanine nucleotide exchange factor // 1q22	Sergef	XM_344891	0.0112553	0.0112553	1.14271	1.14271	HEC 24h PS up vs HEC 24h CTRL	11.6426	0.082313	0.04949	1
18514	17731839	NM_001134538 // Sez6l // seizure related 6 homolog (mouse)-like // --- // 304554 /// EN	Sez6l	NM_001134538	0.0493674	0.0493674	1.14834	1.14834	HEC 24h PS up vs HEC 24h CTRL	5.63247	0.088492	0.109977	1
6337	17620742	NM_001107550 // Sez6l2 // seizure related 6 homolog (mouse)-like 2 // 1q36 // 308988 //	Sez6l2	NM_001107550	0.0266922	0.0266922	1.12969	1.12969	HEC 24h PS up vs HEC 24h CTRL	7.81542	0.0687804	0.0616042	1
12130	17674691	NM_001105937 // Sgsm1 // small G protein signaling modulator 1 // 12q16 // 288743 /// E	Sgsm1	NM_001105937	0.00731557	0.00731557	1.18885	1.18885	HEC 24h PS up vs HEC 24h CTRL	13.9463	0.138407	0.06947	1
29563	17830847	NM_198787 // Sgsm3 // small G protein signaling modulator 3 // 7q34 // 362963 /// ENSRN	Sgsm3	NM_198787	0.0258514	0.0258514	1.11215	1.11215	HEC 24h PS up vs HEC 24h CTRL	7.94051	0.0522623	0.0460721	1
27249	17811292	NM_001106688 // Sh3bgrl3 // SH3 domain binding glutamic acid-rich protein-like 3 // 5q3	Sh3bgrl3	NM_001106688	0.000483062	0.000483062	1.22126	1.22126	HEC 24h PS up vs HEC 24h CTRL	37.4143	0.184788	0.0345727	1
6493	17622593	ENSRNOT00000040150 // Shank2 // SH3 and multiple ankyrin repeat domains 2 // 1q41 // 17	Shank2	ENSRNOT00000040150	0.022289	0.022289	1.10552	1.10552	HEC 24h PS up vs HEC 24h CTRL	8.53578	0.0465433	0.0381691	1
33565	17869338	NM_001108223 // Shd // src homology 2 domain-containing transforming protein D // 9q32	Shd	NM_001108223	0.0395519	0.0395519	1.12327	1.12327	HEC 24h PS up vs HEC 24h CTRL	6.3729	0.0624984	0.0686484	1
14085	17693327	NM_001100889 // Shroom3 // shroom family member 3 // 14p22 // 305230 /// ENSRNOT0000000	Shroom3	NM_001100889	0.044832	0.044832	1.16288	1.16288	HEC 24h PS up vs HEC 24h CTRL	5.94818	0.105316	0.123939	1
26706	17806641	NM_030996 // Sigmar1 // sigma non-opioid intracellular receptor 1 // 5q22 // 29336 ///	Sigmar1	NM_030996	0.0454683	0.0454683	1.10792	1.10792	HEC 24h PS up vs HEC 24h CTRL	5.90142	0.0485756	0.0576182	1
13315	17686678	ENSRNOT00000038006 // Slamf7 // SLAM family member 7 // 13q24 // 364049 /// NM_00119155	Slamf7	ENSRNOT00000038006	0.017698	0.017698	0.901086	-1.10977	HEC 24h PS down vs HEC 24h CTRL	9.51542	0.0501761	0.0369119	1
13518	17688279	NM_198049 // Slc10a6 // solute carrier family 10 (sodium/bile acid cotransporter family	Slc10a6	NM_198049	0.0246062	0.0246062	0.875209	-1.14258	HEC 24h PS down vs HEC 24h CTRL	8.13579	0.0821772	0.070705	1
22322	17766899	NM_053505 // Slc24a3 // solute carrier family 24 (sodium/potassium/calcium exchanger),	Slc24a3	NM_053505	0.0251343	0.0251343	1.17623	1.17623	HEC 24h PS up vs HEC 24h CTRL	8.05143	0.121862	0.105948	1
27038	17809353	ENSRNOT00000064569 // Slc5a9 // solute carrier family 5 (sodium/glucose cotransporter),	Slc5a9	ENSRNOT00000064569	0.0110091	0.0110091	0.848516	-1.17853	HEC 24h PS down vs HEC 24h CTRL	11.7539	0.124806	0.0743277	1
17734	17724318	NM_030858 // Smad7 // SMAD family member 7 // 18q12.3 // 81516 /// ENSRNOT00000024831 /	Smad7	NM_030858	0.0419488	0.0419488	1.16335	1.16335	HEC 24h PS up vs HEC 24h CTRL	6.17145	0.105886	0.120101	1
7131	17628700	NM_001191619 // Smok2a // sperm motility kinase 2A // 1q11 // 292316	Smok2a	NM_001191619	0.000393182	0.000393182	1.12178	1.12178	HEC 24h PS up vs HEC 24h CTRL	40.0521	0.0610798	0.0106751	1
22271	17766462	NM_001134854 // Smox // spermine oxidase // 3q36 // 308652 /// BC161894 // Smox // sper	Smox	NM_001134854	0.0325408	0.0325408	0.825148	-1.2119	HEC 24h PS down vs HEC 24h CTRL	7.06729	0.170847	0.16922	1
17503	17722385	NR_038078 // Snhg4 // small nucleolar RNA host gene 4 (non-protein coding) // --- // 10	Snhg4	NR_038078	0.00176865	0.00176865	1.27214	1.27214	HEC 24h PS up vs HEC 24h CTRL	23.9343	0.267972	0.0783728	1
25648	17796326	AB073719 // Sox5 // SRY-box containing gene 5 // 4q44 // 140587	Sox5	AB073719	0.0471322	0.0471322	1.25989	1.25989	HEC 24h PS up vs HEC 24h CTRL	5.78309	0.246861	0.298806	1
18769	17734277	NM_001109133 // Spata2L // spermatogenesis associated 2-like // 19q12 // 498963 /// ENS	Spata2L	NM_001109133	0.0448104	0.0448104	1.10763	1.10763	HEC 24h PS up vs HEC 24h CTRL	5.94978	0.0483343	0.056866	1
22123	17764824	NM_001047089 // Spred1 // sprouty-related, EVH1 domain containing 1 // 3q35 // 296072 /	Spred1	NM_001047089	0.0331002	0.0331002	1.12331	1.12331	HEC 24h PS up vs HEC 24h CTRL	7.00498	0.0625333	0.0624889	1
13916	17691731	NM_001047094 // Spred2 // sprouty-related, EVH1 domain containing 2 // 14q22 // 305539	Spred2	NM_001047094	0.008411	0.008411	1.1631	1.1631	HEC 24h PS up vs HEC 24h CTRL	13.1683	0.105587	0.0561279	1
17903	17725883	NM_001106150 // Spry4 // sprouty homolog 4 (Drosophila) // 18p11 // 291610 /// ENSRNOT0	Spry4	NM_001106150	0.0273463	0.0273463	1.13559	1.13559	HEC 24h PS up vs HEC 24h CTRL	7.72161	0.0747842	0.0677954	1
7421	17630908	ENSRNOT00000028393 // Sptbn4 // spectrin, beta, non-erythrocytic 4 // 1q21 // 308458 //	Sptbn4	ENSRNOT00000028393	0.0410773	0.0410773	1.10281	1.10281	HEC 24h PS up vs HEC 24h CTRL	6.24292	0.0442992	0.0496714	1
10630	17660582	NM_019378 // Srcin1 // SRC kinase signaling inhibitor 1 // 10q31 // 56029 /// ENSRNOT00	Srcin1	NM_019378	0.0442739	0.0442739	1.14239	1.14239	HEC 24h PS up vs HEC 24h CTRL	5.9899	0.0819628	0.0957845	1
29583	17831092	ENSRNOT00000056041 // Srebf2 // sterol regulatory element binding transcription factor	Srebf2	ENSRNOT00000056041	0.0374294	0.0374294	1.16946	1.16946	HEC 24h PS up vs HEC 24h CTRL	6.56505	0.11334	0.120849	1
17712	17724130	NM_001007627 // Stard6 // StAR-related lipid transfer (START) domain containing 6 // 18	Stard6	NM_001007627	0.0317818	0.0317818	0.857516	-1.16616	HEC 24h PS down vs HEC 24h CTRL	7.15409	0.109288	0.106934	1
7024	17627721	NM_021869 // Stx7 // syntaxin 7 // 1p12 // 60466 /// ENSRNOT00000021318 // Stx7 // synt	Stx7	NM_021869	0.0248481	0.0248481	1.13249	1.13249	HEC 24h PS up vs HEC 24h CTRL	8.09687	0.0716017	0.0619019	1
22791	17771250	NM_001246661 // Swi5 // SWI5 recombination repair homolog (yeast) // 3p11 // 499779 ///	Swi5	NM_001246661	0.0208683	0.0208683	1.13465	1.13465	HEC 24h PS up vs HEC 24h CTRL	8.80873	0.0738079	0.0586527	1
29118	17826718	NM_001191876 // Syde1 // synapse defective 1, Rho GTPase, homolog 1 (C. elegans) // 7q1	Syde1	NM_001191876	0.0407993	0.0407993	1.1089	1.1089	HEC 24h PS up vs HEC 24h CTRL	6.26613	0.0494213	0.0552093	1
12668	17680355	NM_012665 // Syt2 // synaptotagmin II // 13q13 // 24805 /// ENSRNOT00000006637 // Syt2	Syt2	NM_012665	0.00305543	0.00305543	0.675065	-1.48134	HEC 24h PS down vs HEC 24h CTRL	19.598	0.714173	0.255087	1
14385	17696184	NM_001012154 // Tbrg4 // transforming growth factor beta regulator 4 // 14q21 // 360977	Tbrg4	NM_001012154	0.0425866	0.0425866	1.10805	1.10805	HEC 24h PS up vs HEC 24h CTRL	6.12037	0.0486867	0.0556841	1
9564	17649863	NM_001107034 // Tbx4 // T-box 4 // 10q26 // 303399 /// ENSRNOT00000004736 // Tbx4 // T-	Tbx4	NM_001107034	0.0172543	0.0172543	0.870424	-1.14886	HEC 24h PS down vs HEC 24h CTRL	9.6274	0.0890749	0.0647655	1
9788	17652125	ENSRNOT00000014867 // Tcam1 // testicular cell adhesion molecule 1 homolog (mouse) // 1	Tcam1	ENSRNOT00000014867	0.0238546	0.0238546	0.878612	-1.13816	HEC 24h PS down vs HEC 24h CTRL	8.25998	0.0774615	0.0656455	1
11811	17671773	ENSRNOT00000001347 // Tecpr1 // tectonin beta-propeller repeat containing 1 // 12p11 //	Tecpr1	ENSRNOT00000001347	0.0163082	0.0163082	1.11363	1.11363	HEC 24h PS up vs HEC 24h CTRL	9.87913	0.0535753	0.0379616	1
32385	17857916	NM_001106896 // Tfap2b // transcription factor AP-2 beta // 9q13 // 301285 /// ENSRNOT0	Tfap2b	NM_001106896	0.0281487	0.0281487	0.763133	-1.31039	HEC 24h PS down vs HEC 24h CTRL	7.61042	0.33799	0.31088	1
6826	17625601	NM_001191898 // Tll2 // tolloid-like 2 // 1q54 // 365460 /// ENSRNOT00000018179 // Tll2	Tll2	NM_001191898	0.00843317	0.00843317	0.888904	-1.12498	HEC 24h PS down vs HEC 24h CTRL	13.154	0.0641473	0.0341366	1
16378	17712413	NM_001017444 // Tm2d2 // TM2 domain containing 2 // 16q12.4 // 290833 /// ENSRNOT000000	Tm2d2	NM_001017444	0.0338385	0.0338385	1.22119	1.22119	HEC 24h PS up vs HEC 24h CTRL	6.92482	0.184688	0.186693	1
5381	17612760	ENSRNOT00000017074 // Tmc4 // transmembrane channel-like 4 // 1q12 // 308310 /// NM_001	Tmc4	ENSRNOT00000017074	0.045532	0.045532	0.900336	-1.1107	HEC 24h PS down vs HEC 24h CTRL	5.89679	0.0509807	0.0605185	1
33555	17869205	NM_001134984 // Tmem146 // transmembrane protein 146 // --- // 680264 /// BC169121 // T	Tmem146	NM_001134984	0.048719	0.048719	0.890316	-1.1232	HEC 24h PS down vs HEC 24h CTRL	5.67522	0.0624293	0.0770023	1
13045	17683672	NM_001037776 // Tmem177 // transmembrane protein 177 // 13q11 // 304735 /// ENSRNOT0000	Tmem177	NM_001037776	0.025724	0.025724	1.10252	1.10252	HEC 24h PS up vs HEC 24h CTRL	7.95992	0.0440588	0.0387456	1
12976	17683183	NM_001007679 // Tmem206 // transmembrane protein 206 // 13q27 // 305070 /// ENSRNOT0000	Tmem206	NM_001007679	0.0319663	0.0319663	1.14428	1.14428	HEC 24h PS up vs HEC 24h CTRL	7.13275	0.0840141	0.0824505	1
26327	17802740	NM_001113780 // Tmem222 // transmembrane protein 222 // 5q36 // 313021 /// ENSRNOT00000	Tmem222	NM_001113780	0.0407823	0.0407823	1.13895	1.13895	HEC 24h PS up vs HEC 24h CTRL	6.26756	0.0782929	0.0874424	1
25776	17797369	NM_001024900 // Tmem55a // transmembrane protein 55A // 5q13 // 362490 /// ENSRNOT00000	Tmem55a	NM_001024900	0.0451751	0.0451751	1.12074	1.12074	HEC 24h PS up vs HEC 24h CTRL	5.92286	0.0600944	0.0710232	1
15213	17702014	NM_001014233 // Tmem55b // transmembrane protein 55B // 15p14 // 364298 /// ENSRNOT0000	Tmem55b	NM_001014233	0.0391652	0.0391652	1.14096	1.14096	HEC 24h PS up vs HEC 24h CTRL	6.40688	0.0804283	0.0878739	1
5438	17613125	NM_001109604 // Tmem86b // transmembrane protein 86B // 1q12 // 690610 /// ENSRNOT00000	Tmem86b	NM_001109604	0.0182065	0.0182065	1.13764	1.13764	HEC 24h PS up vs HEC 24h CTRL	9.39147	0.0769172	0.0573308	1
25885	17798338	ENSRNOT00000021227 // Tmem8b // transmembrane protein 8B // 5q22 // 313490	Tmem8b	ENSRNOT00000021227	0.0337272	0.0337272	1.12024	1.12024	HEC 24h PS up vs HEC 24h CTRL	6.93676	0.0596264	0.06017	1
15631	17705450	NM_001134414 // Tmtc4 // transmembrane and tetratricopeptide repeat containing 4 // 15q	Tmtc4	NM_001134414	0.0221817	0.0221817	0.904216	-1.10593	HEC 24h PS down vs HEC 24h CTRL	8.5556	0.04689	0.0383644	1
27768	17816314	NM_001024800 // Tmx1 // thioredoxin-related transmembrane protein 1 // 6q24 // 362751 /	Tmx1	NM_001024800	0.01131	0.01131	1.1002	1.1002	HEC 24h PS up vs HEC 24h CTRL	11.6183	0.0421764	0.0254113	1
13207	17685627	NM_001009683 // Tor3a // torsin family 3, member A // 13q22 // 304884 /// ENSRNOT000000	Tor3a	NM_001009683	0.00256084	0.00256084	1.18622	1.18622	HEC 24h PS up vs HEC 24h CTRL	20.9248	0.13489	0.045125	1
18590	17732506	NM_001013870 // Trmt1 // TRM1 tRNA methyltransferase 1 homolog (S. cerevisiae) // 19q11	Trmt1	NM_001013870	0.0363279	0.0363279	1.13601	1.13601	HEC 24h PS up vs HEC 24h CTRL	6.67045	0.0752161	0.0789321	1
25683	17796649	NM_001024339 // Tuba8 // tubulin, alpha 8 // --- // 500377 /// BC079185 // Tuba8 // tub	Tuba8	NM_001024339	0.0054983	0.0054983	1.35944	1.35944	HEC 24h PS up vs HEC 24h CTRL	15.6402	0.43614	0.1952	1
22790	17771240	NM_001107831 // Uck1 // uridine-cytidine kinase 1 // 3p11 // 311864 /// ENSRNOT00000015	Uck1	NM_001107831	0.00391692	0.00391692	1.14285	1.14285	HEC 24h PS up vs HEC 24h CTRL	17.8425	0.0824625	0.0323517	1
12358	17676907	NM_001109020 // Upk3bl // uroplakin 3B-like // 12q12 // 367994 /// ENSRNOT00000059451 /	Upk3bl	NM_001109020	0.0180429	0.0180429	0.900631	-1.11033	HEC 24h PS down vs HEC 24h CTRL	9.43086	0.0506633	0.0376045	1
12856	17681931	ENSRNOT00000005811 // Usf1 // upstream transcription factor 1 // 13q24 // 83586 /// NM_	Usf1	ENSRNOT00000005811	0.0351643	0.0351643	1.14454	1.14454	HEC 24h PS up vs HEC 24h CTRL	6.78643	0.0842968	0.0869497	1
18338	17730143	ENSRNOT00000023383 // Vac14 // Vac14 homolog (S. cerevisiae) // 19q12 // 307842 /// NM_	Vac14	ENSRNOT00000023383	0.0337009	0.0337009	0.906895	-1.10266	HEC 24h PS down vs HEC 24h CTRL	6.93959	0.0441755	0.04456	1
27893	17817617	XM_001058397 // Vash1 // vasohibin 1 // 6q31 // 503052 /// ENSRNOT00000014017 // Vash1	Vash1	XM_001058397	0.038034	0.038034	1.12566	1.12566	HEC 24h PS up vs HEC 24h CTRL	6.50889	0.0648071	0.0696969	1
5372	17612673	NM_001008946 // Vom1r29 // vomeronasal 1 receptor 29 // 1q12 // 494292 /// ENSRNOT00000	Vom1r29	NM_001008946	0.00301299	0.00301299	1.18673	1.18673	HEC 24h PS up vs HEC 24h CTRL	19.7007	0.13556	0.0481668	1
25073	17791731	NM_001008928 // Vom1r89 // vomeronasal 1 receptor 89 // 4q31 // 494276 /// ENSRNOT00000	Vom1r89	NM_001008928	0.0125181	0.0125181	0.892429	-1.12054	HEC 24h PS down vs HEC 24h CTRL	11.1171	0.0599083	0.0377217	1
5454	17613282	NM_173319 // Vom2r31 // vomeronasal 2 receptor, 31 // 1q21 // 286985 /// ENSRNOT0000004	Vom2r31	NM_173319	0.0136738	0.0136738	0.894808	-1.11756	HEC 24h PS down vs HEC 24h CTRL	10.6931	0.0571379	0.0374041	1
11349	17667280	NM_001108845 // Vpreb1 // pre-B lymphocyte 1 // 11q23 // 303782 /// ENSRNOT00000051934	Vpreb1	NM_001108845	0.0401243	0.0401243	0.804046	-1.24371	HEC 24h PS down vs HEC 24h CTRL	6.32337	0.220011	0.243554	1
21214	17756943	NM_212491 // Wdr46 // WD repeat domain 46 // 20p12 // 309628 /// ENSRNOT00000000552 //	Wdr46	NM_212491	0.00790561	0.00790561	1.10672	1.10672	HEC 24h PS up vs HEC 24h CTRL	13.51	0.0475584	0.0246417	1
21562	17760453	NM_001039034 // Wdr5 // WD repeat domain 5 // 3p12 // 362093 /// ENSRNOT00000011556 //	Wdr5	NM_001039034	0.0191981	0.0191981	0.880776	-1.13536	HEC 24h PS down vs HEC 24h CTRL	9.16219	0.0745441	0.0569524	1
17762	17724592	NM_001106129 // Zadh2 // zinc binding alcohol dehydrogenase, domain containing 2 // 18q	Zadh2	NM_001106129	0.0270377	0.0270377	0.883719	-1.13158	HEC 24h PS down vs HEC 24h CTRL	7.7655	0.0706782	0.063711	1
8831	17642950	ENSRNOT00000054681 // Zdhhc6 // zinc finger, DHHC-type containing 6 // 1q55 // 361771	Zdhhc6	ENSRNOT00000054681	0.0499973	0.0499973	1.11122	1.11122	HEC 24h PS up vs HEC 24h CTRL	5.59162	0.0514401	0.0643965	1
22768	17771066	NM_001100707 // Zer1 // zer-1 homolog (C. elegans) // 3p12 // 311842 /// ENSRNOT0000003	Zer1	NM_001100707	0.022429	0.022429	1.11149	1.11149	HEC 24h PS up vs HEC 24h CTRL	8.51011	0.0516813	0.0425105	1
30814	17842292	NM_001134585 // Zfp426l2 // zinc finger protein 426-like 2 // 8q13 // 363022 /// ENSRNO	Zfp426l2	NM_001134585	0.0187762	0.0187762	0.859968	-1.16283	HEC 24h PS down vs HEC 24h CTRL	9.25783	0.105266	0.0795933	1
30004	17834392	XM_234948 // Zfp494 // zinc finger protein 494 // 7q12 // 299648 /// ENSRNOT00000065954	Zfp494	XM_234948	0.025645	0.025645	1.18943	1.18943	HEC 24h PS up vs HEC 24h CTRL	7.97202	0.139189	0.122217	1
13778	17690470	NM_001107223 // Zfp509 // zinc finger protein 509 // 14q21 // 305428 /// ENSRNOT0000004	Zfp509	NM_001107223	0.000368814	0.000368814	0.777166	-1.28673	HEC 24h PS down vs HEC 24h CTRL	40.904	0.293959	0.0503059	1
