# Supplementary material for: Lurasidone Sub-Chronic Treatment During Adolescence Modulates Inflammatory and Inositol-Related Metabolic Pathways in the Prefrontal Cortex of Adult Male Rats Exposed to Prenatal Stress
Source: Biomolecules. 2026 Feb 20;16(2):327. doi: 10.3390/biom16020327 (PMC12938161; doi:10.3390/biom16020327)
Supplement: Supplementary file 1 [file biomolecules-16-00327-s001.zip › Supplementary File S2.xlsx]

## Sheet: transcripts_modulated_by_LUR
Column #	Column ID	gene_assignment	Gene_Symbol	RefSeq	p-value(Attribute)	p-value(PNS LUR vs. PNS VEH)	Ratio(PNS LUR vs. PNS VEH)	Fold-Change(PNS LUR vs. PNS VEH)	Fold-Change(PNS LUR vs. PNS VEH) (Description)	F(Attribute)	SS(Attribute)	SS(Error)	F(Error)
6774	17625007	ENSRNOT00000067643 // A1cf // APOBEC1 complementation factor // 1q52 // 170912 /// NM_1	A1cf	ENSRNOT00000067643	0.00996357	0.00996357	1.11669	1.11669	PNS LUR up vs PNS VEH	11.2751	0.0633845	0.044973	1
24476	17786724	NM_012488 // A2m // alpha-2-macroglobulin // 4q42 // 24153 /// ENSRNOT00000019346 // A2	A2m	NM_012488	0.0104752	0.0104752	1.68899	1.68899	PNS LUR up vs PNS VEH	11.05	1.42944	1.03489	1
18777	17734397	NM_001012166 // Abcb10 // ATP-binding cassette, subfamily B (MDR/TAP), member 10 // 19q	Abcb10	NM_001012166	0.0182537	0.0182537	0.864174	-1.15717	PNS LUR down vs PNS VEH	8.73875	0.110888	0.101514	1
24074	17783444	NM_022935 // Abp1 // amiloride binding protein 1 (amine oxidase, copper-containing) //	Abp1	NM_022935	0.0416123	0.0416123	1.36646	1.36646	PNS LUR up vs PNS VEH	5.87409	0.50725	0.690831	1
12744	17681065	NM_001011906 // Acbd6 // acyl-CoA binding domain containing 6 // 13q21 // 289125 /// EN	Acbd6	NM_001011906	0.0291619	0.0291619	0.895928	-1.11616	PNS LUR down vs PNS VEH	7.03349	0.0628416	0.071477	1
23195	17774751	NM_001267534 // Accs // 1-aminocyclopropane-1-carboxylate synthase homolog (Arabidopsis	Accs	NM_001267534	0.000335265	0.000335265	1.14917	1.14917	PNS LUR up vs PNS VEH	35.6135	0.100591	0.0225962	1
25850	17797998	ENSRNOT00000008337 // Aco1 // aconitase 1, soluble // 5q22|5 // 50655 /// NM_017321 //	Aco1	ENSRNOT00000008337	0.0123195	0.0123195	0.905931	-1.10384	PNS LUR down vs PNS VEH	10.3404	0.0507846	0.0392904	1
33340	17867793	NM_001080096 // Acsbg2 // acyl-CoA synthetase bubblegum family member 2 // 9q11 // 3011	Acsbg2	NM_001080096	0.0284379	0.0284379	1.17238	1.17238	PNS LUR up vs PNS VEH	7.11973	0.131605	0.147877	1
6273	17619982	ENSRNOT00000034610 // Acsm4 // acyl-CoA synthetase medium-chain family member 4 // 1q35	Acsm4	ENSRNOT00000034610	0.0208222	0.0208222	1.10724	1.10724	PNS LUR up vs PNS VEH	8.23811	0.0540002	0.0524394	1
25334	17793352	NM_001107877 // Adamts9 // a disintegrin-like and metalloprotease (reprolysin type) wit	Adamts9	NM_001107877	0.0358375	0.0358375	0.872137	-1.14661	PNS LUR down vs PNS VEH	6.34781	0.0973907	0.122739	1
29079	17826409	NM_001108071 // Adamtsl5 // ADAMTS-like 5 // 7q11 // 314626	Adamtsl5	NM_001108071	0.00973204	0.00973204	0.899689	-1.11149	PNS LUR down vs PNS VEH	11.3819	0.0581415	0.040866	1
29920	17833684	NM_001103361 // Adat3 // adenosine deaminase, tRNA-specific 3 // --- // 100125374 /// B	Adat3	NM_001103361	0.0330954	0.0330954	1.10587	1.10587	PNS LUR up vs PNS VEH	6.60811	0.0526964	0.0637961	1
12809	17681607	NM_021684 // Adcy10 // adenylate cyclase 10 (soluble) // 13q23 // 59320 /// ENSRNOT0000	Adcy10	NM_021684	0.0458678	0.0458678	0.907562	-1.10185	PNS LUR down vs PNS VEH	5.57555	0.0489522	0.0702384	1
19722	17743076	ENSRNOT00000031437 // Adh5 // alcohol dehydrogenase 5 (class III), chi polypeptide // 2	Adh5	ENSRNOT00000031437	0.0340728	0.0340728	1.2132	1.2132	PNS LUR up vs PNS VEH	6.51229	0.194346	0.238744	1
31112	17844675	NM_001100723 // Adpgk // ADP-dependent glucokinase // 8q24 // 315722 /// ENSRNOT0000001	Adpgk	NM_001100723	0.0498183	0.0498183	1.12932	1.12932	PNS LUR up vs PNS VEH	5.32841	0.0769609	0.115548	1
5925	17617581	NM_001108487 // Aen // apoptosis enhancing nuclease // 1q31 // 361594 /// ENSRNOT000000	Aen	NM_001108487	0.0393051	0.0393051	1.11422	1.11422	PNS LUR up vs PNS VEH	6.0527	0.0608631	0.0804443	1
14110	17693523	NM_012493 // Afp // alpha-fetoprotein // 14p21 // 24177 /// BC097344 // Afp // alpha-fe	Afp	NM_012493	0.00613516	0.00613516	1.2579	1.2579	PNS LUR up vs PNS VEH	13.612	0.273925	0.160991	1
20076	17746540	NM_031009 // Agtr1b // angiotensin II receptor, type 1b // 2q24 // 81638 /// ENSRNOT000	Agtr1b	NM_031009	0.00132545	0.00132545	1.19526	1.19526	PNS LUR up vs PNS VEH	23.2091	0.165541	0.0570609	1
16862	17716707	NM_001135744 // Akr1c12l1 // aldo-keto reductase family 1, member C12-like 1 // 17q12.3	Akr1c12l1	NM_001135744	0.0318216	0.0318216	1.1096	1.1096	PNS LUR up vs PNS VEH	6.73852	0.056284	0.0668206	1
17284	17720508	NM_001014240 // Akr1c13 // aldo-keto reductase family 1, member C13 // 17q12.3 // 36477	Akr1c13	NM_001014240	0.0377165	0.0377165	1.12815	1.12815	PNS LUR up vs PNS VEH	6.18361	0.0756504	0.0978722	1
12820	17681723	NM_022273 // Aldh9a1 // aldehyde dehydrogenase 9 family, member A1 // 13q24 // 64040 //	Aldh9a1	NM_022273	0.0163838	0.0163838	1.17901	1.17901	PNS LUR up vs PNS VEH	9.16279	0.141101	0.123194	1
27542	17814154	NM_001169101 // Alk // anaplastic lymphoma kinase // 6q13 // 266802 /// ENSRNOT00000011	Alk	NM_001169101	0.022373	0.022373	0.884355	-1.13077	PNS LUR down vs PNS VEH	7.97215	0.0785899	0.0788645	1
20588	17751287	XM_001076258 // Alpk1 // alpha-kinase 1 // 2q42 // 310879 /// ENSRNOT00000030798 // Alp	Alpk1	XM_001076258	0.0261954	0.0261954	0.826158	-1.21042	PNS LUR down vs PNS VEH	7.40555	0.189764	0.204997	1
32680	17861121	XM_001064732 // Alppl2 // alkaline phosphatase, placental-like 2 // 9q35 // 367308 ///	Alppl2	XM_001064732	0.0135544	0.0135544	1.21192	1.21192	PNS LUR up vs PNS VEH	9.93608	0.192236	0.154778	1
17471	17722057	NM_001107399 // Ammecr1l // AMME chromosomal region gene 1-like // 18p12 // 307526 ///	Ammecr1l	NM_001107399	0.0430328	0.0430328	0.887986	-1.12614	PNS LUR down vs PNS VEH	5.77028	0.0734377	0.101815	1
32490	17859033	ENSRNOT00000067243 // Ankar // ankyrin and armadillo repeat containing // 9q22 // 50113	Ankar	ENSRNOT00000067243	0.0231828	0.0231828	1.11188	1.11188	PNS LUR up vs PNS VEH	7.84236	0.0585202	0.0596965	1
17793	17724883	NM_001190372 // Ankrd29 // ankyrin repeat domain 29 // 18p13 // 498823 /// ENSRNOT00000	Ankrd29	NM_001190372	0.00251009	0.00251009	1.12588	1.12588	PNS LUR up vs PNS VEH	18.7537	0.0731514	0.031205	1
26525	17804996	NM_001109427 // Ankrd65 // ankyrin repeat domain 65 // 5q36 // 680734 /// ENSRNOT000000	Ankrd65	NM_001109427	0.00346109	0.00346109	1.15103	1.15103	PNS LUR up vs PNS VEH	16.7699	0.102952	0.0491129	1
32225	17856280	ENSRNOT00000065783 // Ano10 // anoctamin 10 // 8q32 // 301111 /// ENSRNOT00000048890 //	Ano10	ENSRNOT00000065783	0.0400269	0.0400269	0.892242	-1.12077	PNS LUR down vs PNS VEH	5.99542	0.0676452	0.0902625	1
29926	17833718	NM_001106769 // Apc2 // adenomatosis polyposis coli 2 // 7q11 // 299611 /// ENSRNOT0000	Apc2	NM_001106769	0.025974	0.025974	0.884864	-1.13012	PNS LUR down vs PNS VEH	7.43545	0.0778558	0.0837672	1
5594	17614323	ENSRNOT00000065865 // Arhgef1 // Rho guanine nucleotide exchange factor (GEF) 1 // 1q21	Arhgef1	ENSRNOT00000065865	0.00688816	0.00688816	0.883363	-1.13204	PNS LUR down vs PNS VEH	13.0274	0.0800329	0.0491474	1
10642	17660692	NM_001109046 // Arl5c // ADP-ribosylation factor-like 5C // 10q31 // 497990 /// ENSRNOT	Arl5c	NM_001109046	0.0432996	0.0432996	1.10115	1.10115	PNS LUR up vs PNS VEH	5.75126	0.0483144	0.0672053	1
12672	17680391	NM_001109071 // Arl8a // ADP-ribosylation factor-like 8A // 13q13 // 498234 /// ENSRNOT	Arl8a	NM_001109071	0.0128121	0.0128121	0.901059	-1.10981	PNS LUR down vs PNS VEH	10.1732	0.0564801	0.0444148	1
6041	17618601	ENSRNOT00000043554 // Arrb1 // arrestin, beta 1 // 1q32 // 25387 /// NM_012910 // Arrb1	Arrb1	ENSRNOT00000043554	0.0273493	0.0273493	0.893957	-1.11862	PNS LUR down vs PNS VEH	7.25478	0.0653859	0.0721025	1
6882	17626216	NM_080890 // As3mt // arsenic (+3 oxidation state) methyltransferase // 1q54 // 140925	As3mt	NM_080890	0.039486	0.039486	0.868745	-1.15109	PNS LUR down vs PNS VEH	6.03822	0.103018	0.136487	1
26607	17805737	BC085901 // Asph // aspartate-beta-hydroxylase // 5q13 // 312981	Asph	BC085901	0.0163184	0.0163184	0.894658	-1.11775	PNS LUR down vs PNS VEH	9.1787	0.0644749	0.0561953	1
11260	17666470	NM_001191657 // Atp13a5 // ATPase type 13A5 // 11q22 // 303856 /// ENSRNOT00000035049 /	Atp13a5	NM_001191657	0.0299598	0.0299598	0.886667	-1.12782	PNS LUR down vs PNS VEH	6.94153	0.0752864	0.0867663	1
11800	17671678	ENSRNOT00000033537 // Atp5j2 // ATP synthase, H+ transporting, mitochondrial Fo complex	Atp5j2	ENSRNOT00000033537	0.0117499	0.0117499	0.882287	-1.13342	PNS LUR down vs PNS VEH	10.5444	0.0816132	0.0619195	1
29306	17828506	ENSRNOT00000005829 // Avpr1a // arginine vasopressin receptor 1A // 7q21 // 25107 /// N	Avpr1a	ENSRNOT00000005829	0.0278494	0.0278494	1.15957	1.15957	PNS LUR up vs PNS VEH	7.1919	0.114056	0.126871	1
6628	17623842	NM_001128184 // B3gat3 // beta-1,3-glucuronyltransferase 3 (glucuronosyltransferase I)	B3gat3	NM_001128184	0.0478848	0.0478848	0.906335	-1.10334	PNS LUR down vs PNS VEH	5.44612	0.0503275	0.0739278	1
28763	17824456	NM_001008526 // Bag5 // BCL2-associated athanogene 5 // 6q32 // 366734 /// ENSRNOT00000	Bag5	NM_001008526	0.00149091	0.00149091	0.896461	-1.1155	PNS LUR down vs PNS VEH	22.3335	0.0621635	0.0222674	1
8469	17639517	NM_053631 // Banf1 // barrier to autointegration factor 1 // 1q43 // 114087 /// ENSRNOT	Banf1	NM_053631	0.000255181	0.000255181	0.828392	-1.20716	PNS LUR down vs PNS VEH	38.6283	0.184437	0.0381973	1
18398	17730703	NM_001106191 // Banp // Btg3 associated nuclear protein // 19q12 // 292064 /// ENSRNOT0	Banp	NM_001106191	0.0242001	0.0242001	1.12206	1.12206	PNS LUR up vs PNS VEH	7.6872	0.0690091	0.0718172	1
15697	17706179	NM_001107292 // Bap1 // BRCA1 associated protein-1 (ubiquitin carboxy-terminal hydrolas	Bap1	NM_001107292	0.0175491	0.0175491	0.906419	-1.10324	PNS LUR down vs PNS VEH	8.89182	0.0502324	0.0451943	1
33061	17865233	ENSRNOT00000020414 // Bard1 // BRCA1 associated RING domain 1 // 9q33 // 64557 /// NM_0	Bard1	ENSRNOT00000020414	0.0434349	0.0434349	1.17737	1.17737	PNS LUR up vs PNS VEH	5.74168	0.13873	0.193295	1
20009	17746022	NM_022300 // Basp1 // brain abundant, membrane attached signal protein 1 // 2q22 // 641	Basp1	NM_022300	0.0147453	0.0147453	0.875712	-1.14193	PNS LUR down vs PNS VEH	9.58785	0.0916533	0.0764745	1
11625	17669921	NM_053995 // Bdh1 // 3-hydroxybutyrate dehydrogenase, type 1 // 11q22 // 117099 /// ENS	Bdh1	NM_053995	0.0469375	0.0469375	1.17329	1.17329	PNS LUR up vs PNS VEH	5.50603	0.132895	0.19309	1
26140	17800950	ENSRNOT00000010628 // Bend5 // BEN domain containing 5 // 5q35 // 362564 /// NM_0011086	Bend5	ENSRNOT00000010628	0.00997396	0.00997396	0.859007	-1.16413	PNS LUR down vs PNS VEH	11.2704	0.120185	0.0853102	1
8358	17638192	NM_019368 // Bet1l // blocked early in transport 1 homolog (S. cerevisiae) like // 1q41	Bet1l	NM_019368	0.00922168	0.00922168	1.15011	1.15011	PNS LUR up vs PNS VEH	11.6288	0.101779	0.0700181	1
7353	17630270	XM_002725544 // Bloc1s3 // biogenesis of lysosomal organelles complex-1, subunit 3 // 1	Bloc1s3	XM_002725544	0.0138181	0.0138181	1.12973	1.12973	PNS LUR up vs PNS VEH	9.85572	0.0774208	0.0628433	1
34547	17876449	NM_021670 // Bmp15 // bone morphogenetic protein 15 // Xq13 // 59302 /// ENSRNOT0000000	Bmp15	NM_021670	0.0051994	0.0051994	1.11954	1.11954	PNS LUR up vs PNS VEH	14.4781	0.0663463	0.0366601	1
27135	17810304	NM_001109432 // Bmp8a // bone morphogenetic protein 8a // 5q36 // 680931 /// ENSRNOT000	Bmp8a	NM_001109432	0.0419257	0.0419257	1.11365	1.11365	PNS LUR up vs PNS VEH	5.8508	0.0602907	0.0824375	1
20796	17753161	NM_212495 // Brd2 // bromodomain containing 2 // 20p12 // 294276 /// ENSRNOT00000000535	Brd2	NM_212495	0.00580394	0.00580394	0.885381	-1.12946	PNS LUR down vs PNS VEH	13.8984	0.0771143	0.0443875	1
13102	17684316	ENSRNOT00000004408 // Btg2 // BTG family, member 2 // 13q13-q31 // 29619 /// NM_017259	Btg2	ENSRNOT00000004408	0.0252154	0.0252154	0.742807	-1.34624	PNS LUR down vs PNS VEH	7.54036	0.459976	0.488014	1
11388	17667521	ENSRNOT00000002121 // Btg3 // BTG family, member 3 // 11q11 // 54230 /// NM_019290 // B	Btg3	ENSRNOT00000002121	0.0452468	0.0452468	0.88822	-1.12585	PNS LUR down vs PNS VEH	5.61688	0.0731114	0.104131	1
9584	17650038	ENSRNOT00000010755 // Bzrap1 // benzodiazapine receptor associated protein 1 // 10q26 /	Bzrap1	ENSRNOT00000010755	0.0329829	0.0329829	0.879735	-1.13671	PNS LUR down vs PNS VEH	6.61937	0.0854315	0.10325	1
16070	17709647	ENSRNOT00000048043 // Cacna2d3 // calcium channel, voltage-dependent, alpha2/delta subu	Cacna2d3	ENSRNOT00000048043	0.0070751	0.0070751	0.895374	-1.11685	PNS LUR down vs PNS VEH	12.8946	0.0635505	0.0394275	1
7215	17629236	NM_080696 // Cacng8 // calcium channel, voltage-dependent, gamma subunit 8 // 1q12 // 1	Cacng8	NM_080696	0.0337398	0.0337398	0.903414	-1.10691	PNS LUR down vs PNS VEH	6.54454	0.053685	0.0656242	1
26133	17800853	ENSRNOT00000068697 // Calr4 // calreticulin 4 // 5q35 // 689537 /// ENSRNOT00000057216	Calr4	ENSRNOT00000068697	0.0437184	0.0437184	1.1579	1.1579	PNS LUR up vs PNS VEH	5.72172	0.111837	0.156369	1
21272	17757449	NM_012522 // Cbs // cystathionine beta synthase // 20p12 // 24250 /// ENSRNOT0000004821	Cbs	NM_012522	0.0154297	0.0154297	0.88467	-1.13036	PNS LUR down vs PNS VEH	9.4034	0.0781355	0.0664742	1
22770	17771097	ENSRNOT00000021865 // Ccbl1 // cysteine conjugate-beta lyase, cytoplasmic // 3p12 // 31	Ccbl1	ENSRNOT00000021865	0.00665431	0.00665431	0.895025	-1.11729	PNS LUR down vs PNS VEH	13.2	0.0640001	0.0387879	1
32924	17863698	NM_001108793 // Ccdc115 // coiled-coil domain containing 115 // 9q21 // 363213 /// ENSR	Ccdc115	NM_001108793	0.0491701	0.0491701	0.889528	-1.12419	PNS LUR down vs PNS VEH	5.36722	0.0713081	0.106287	1
11143	17665414	XM_573274 // Ccdc54 // coiled-coil domain containing 54 // 11q21 // 498073 /// ENSRNOT0	Ccdc54	XM_573274	0.0294172	0.0294172	1.10004	1.10004	PNS LUR up vs PNS VEH	7.00372	0.0473066	0.0540359	1
31548	17849727	NM_001014087 // Ccdc67 // coiled-coil domain containing 67 // 8q12 // 315438 /// BC0853	Ccdc67	NM_001014087	0.009654	0.009654	1.13476	1.13476	PNS LUR up vs PNS VEH	11.4186	0.0831632	0.0582653	1
17710	17724117	NM_001077667 // Ccdc68 // coiled-coil domain containing 68 // 18q12.1 // 291530 /// ENS	Ccdc68	NM_001077667	0.0148193	0.0148193	1.10101	1.10101	PNS LUR up vs PNS VEH	9.56741	0.0481862	0.040292	1
5524	17613757	NM_001009533 // Ccdc8 // coiled-coil domain containing 8 // 1q21 // 494320 /// BC060520	Ccdc8	NM_001009533	0.00824344	0.00824344	1.19706	1.19706	PNS LUR up vs PNS VEH	12.1541	0.168345	0.110807	1
10521	17659382	NM_031116 // Ccl5 // chemokine (C-C motif) ligand 5 // 10q26 // 81780 /// ENSRNOT000000	Ccl5	NM_031116	0.0223015	0.0223015	1.15857	1.15857	PNS LUR up vs PNS VEH	7.98389	0.112729	0.112957	1
6484	17622517	ENSRNOT00000027760 // Cd81 // Cd81 molecule // 1q41 // 25621 /// NM_013087 // Cd81 // C	Cd81	ENSRNOT00000027760	0.0234489	0.0234489	1.1337	1.1337	PNS LUR up vs PNS VEH	7.80096	0.0819372	0.0840278	1
18410	17730820	NM_207613 // Cdh15 // cadherin 15 // 19q12 // 361432 /// ENSRNOT00000033352 // Cdh15 //	Cdh15	NM_207613	0.0232878	0.0232878	1.13236	1.13236	PNS LUR up vs PNS VEH	7.82595	0.0803975	0.0821856	1
18417	17730905	NM_001109936 // Cdk10 // cyclin-dependent kinase 10 // 19q12 // 361434 /// NM_001109937	Cdk10	NM_001109936	0.0455331	0.0455331	0.845764	-1.18236	PNS LUR down vs PNS VEH	5.59774	0.146015	0.208677	1
28232	17819777	XM_578522 // Cdkl4 // cyclin-dependent kinase-like 4 // 6q11 // 503009 /// ENSRNOT00000	Cdkl4	XM_578522	0.0238458	0.0238458	1.16312	1.16312	PNS LUR up vs PNS VEH	7.74028	0.118814	0.1228	1
26942	17808573	NM_130812 // Cdkn2b // cyclin-dependent kinase inhibitor 2B (p15, inhibits CDK4) // 5q3	Cdkn2b	NM_130812	0.00947385	0.00947385	1.14418	1.14418	PNS LUR up vs PNS VEH	11.5047	0.0943908	0.0656362	1
17335	17720847	NM_001037543 // Cdnf // cerebral dopamine neurotrophic factor // 17q12.3 // 361276 ///	Cdnf	NM_001037543	0.018991	0.018991	1.1969	1.1969	PNS LUR up vs PNS VEH	8.58634	0.168092	0.156614	1
11790	17671629	ENSRNOT00000048188 // Cdx2 // caudal type homeo box 2 // 12p11 // 66019	Cdx2	ENSRNOT00000048188	0.0046676	0.0046676	1.21433	1.21433	PNS LUR up vs PNS VEH	15.0628	0.196231	0.10422	1
21439	17759295	NM_001017448 // Cep57l1 // centrosomal protein 57-like 1 // 20q12-q13 // 294519 /// ENS	Cep57l1	NM_001017448	0.000414397	0.000414397	1.14144	1.14144	PNS LUR up vs PNS VEH	33.4113	0.0910594	0.0218032	1
18161	17728188	NM_133295 // Ces1d // carboxylesterase 1D // 19p11 // 113902 /// ENSRNOT00000021812 //	Ces1d	NM_133295	0.0450783	0.0450783	1.14773	1.14773	PNS LUR up vs PNS VEH	5.62821	0.0987883	0.140419	1
13145	17684819	NM_001044227 // Cfhl1 // complement component factor h-like 1 // 13q13 // 289057 /// EN	Cfhl1	NM_001044227	0.00825112	0.00825112	1.1852	1.1852	PNS LUR up vs PNS VEH	12.1496	0.150224	0.0989157	1
31891	17852732	ENSRNOT00000019458 // Chrnb4 // cholinergic receptor, nicotinic, beta 4 // 8q24 // 2510	Chrnb4	ENSRNOT00000019458	0.0456615	0.0456615	1.13417	1.13417	PNS LUR up vs PNS VEH	5.5892	0.0824743	0.118048	1
31158	17845173	ENSRNOT00000044887 // Cilp // cartilage intermediate layer protein, nucleotide pyrophos	Cilp	ENSRNOT00000044887	0.0459027	0.0459027	1.11125	1.11125	PNS LUR up vs PNS VEH	5.57326	0.0578951	0.0831042	1
18461	17731345	NM_139111 // Cklf // chemokine-like factor // 19p14 // 245978 /// ENSRNOT00000017127 //	Cklf	NM_139111	0.0409441	0.0409441	1.10025	1.10025	PNS LUR up vs PNS VEH	5.9245	0.0474906	0.0641277	1
20644	17751836	NM_001107449 // Clca1 // chloride channel accessory 1 // 2q44 // 308015 /// ENSRNOT0000	Clca1	NM_001107449	0.0153835	0.0153835	1.11677	1.11677	PNS LUR up vs PNS VEH	9.41553	0.0634617	0.0539208	1
11411	17667726	NM_001037774 // Cldn8 // claudin 8 // 11q11 // 304124 /// ENSRNOT00000002138 // Cldn8 /	Cldn8	NM_001037774	0.00691701	0.00691701	1.12272	1.12272	PNS LUR up vs PNS VEH	13.0066	0.0697263	0.0428866	1
24490	17786952	ENSRNOT00000013308 // Clec4a3 // C-type lectin domain family 4, member A3 // 4q42 // 36	Clec4a3	ENSRNOT00000013308	0.00970654	0.00970654	0.904541	-1.10553	PNS LUR down vs PNS VEH	11.3938	0.0523752	0.0367745	1
14279	17694912	NM_001191097 // Clrn2 // clarin 2 // 14q21 // 689515 /// ENSRNOT00000022589 // Clrn2 //	Clrn2	NM_001191097	0.0151468	0.0151468	1.1045	1.1045	PNS LUR up vs PNS VEH	9.47837	0.051407	0.0433889	1
18080	17727423	ENSRNOT00000021400 // Cndp2 // CNDP dipeptidase 2 (metallopeptidase M20 family) // 18q1	Cndp2	ENSRNOT00000021400	0.0104097	0.0104097	0.872027	-1.14675	PNS LUR down vs PNS VEH	11.078	0.0975706	0.0704609	1
7396	17630651	NM_001108909 // Cnfn // cornifelin // 1q21 // 365217 /// ENSRNOT00000027845 // Cnfn //	Cnfn	NM_001108909	0.0406479	0.0406479	1.13263	1.13263	PNS LUR up vs PNS VEH	5.94718	0.0807042	0.108561	1
6883	17626229	NM_001011942 // Cnnm2 // cyclin M2 // 1q54 // 294014 /// ENSRNOT00000054699 // Cnnm2 //	Cnnm2	NM_001011942	0.0400938	0.0400938	0.875185	-1.14262	PNS LUR down vs PNS VEH	5.99017	0.0924862	0.123517	1
11883	17672394	NM_001108852 // Cnpy4 // canopy 4 homolog (zebrafish) // 12q11 // 363886 /// ENSRNOT000	Cnpy4	NM_001108852	0.0262784	0.0262784	1.11864	1.11864	PNS LUR up vs PNS VEH	7.39443	0.0654071	0.0707637	1
24415	17785987	NM_001024982 // Cpne9 // copine family member IX // 4q42 // 297516 /// ENSRNOT000000673	Cpne9	NM_001024982	0.0259565	0.0259565	0.867694	-1.15248	PNS LUR down vs PNS VEH	7.43782	0.104798	0.112719	1
16189	17710939	NM_001106074 // Crlf1 // cytokine receptor-like factor 1 // 16p14 // 290655 /// ENSRNOT	Crlf1	NM_001106074	0.0463904	0.0463904	0.861065	-1.16135	PNS LUR down vs PNS VEH	5.54133	0.11643	0.16809	1
32583	17860017	NM_001109557 // Crygf // crystallin, gamma F // 9q32 // 689947 /// ENSRNOT00000041632 /	Crygf	NM_001109557	0.0134115	0.0134115	0.871313	-1.14769	PNS LUR down vs PNS VEH	9.98042	0.0987403	0.0791472	1
23780	17780474	ENSRNOT00000012285 // Crygn // crystallin, gamma N // 4q11 // 296730 /// NM_001106573 /	Crygn	ENSRNOT00000012285	0.0265811	0.0265811	1.15011	1.15011	PNS LUR up vs PNS VEH	7.35423	0.101773	0.11071	1
29518	17830385	ENSRNOT00000000203 // Csf2rb // colony stimulating factor 2 receptor, beta, low-affinit	Csf2rb	ENSRNOT00000000203	0.00682113	0.00682113	1.14288	1.14288	PNS LUR up vs PNS VEH	13.0761	0.0928044	0.0567779	1
18711	17733708	ENSRNOT00000026017 // Ctrb1 // chymotrypsinogen B1 // 19q12 // 24291 /// NM_012536 // C	Ctrb1	ENSRNOT00000026017	0.0129663	0.0129663	1.24579	1.24579	PNS LUR up vs PNS VEH	10.1226	0.251325	0.198626	1
6538	17622983	ENSRNOT00000026718 // Ctsf // cathepsin F // 1q43 // 361704 /// NM_001034110 // Ctsf //	Ctsf	ENSRNOT00000026718	0.0085286	0.0085286	0.882911	-1.13262	PNS LUR down vs PNS VEH	11.9932	0.0806941	0.0538267	1
24853	17789873	NM_001114401 // Cttnbp2 // cortactin binding protein 2 // 4q21 // 282587 /// ENSRNOT000	Cttnbp2	NM_001114401	0.00304917	0.00304917	0.901776	-1.10892	PNS LUR down vs PNS VEH	17.5331	0.0556205	0.0253784	1
21221	17757010	NM_212494 // Cuta // cutA divalent cation tolerance homolog (E. coli) // 20p12 // 29428	Cuta	NM_212494	0.0314793	0.0314793	1.11445	1.11445	PNS LUR up vs PNS VEH	6.7747	0.0610976	0.072148	1
30529	17839557	NM_138877 // Cyb5r3 // cytochrome b5 reductase 3 // 7q34 // 25035 /// ENSRNOT0000006470	Cyb5r3	NM_138877	0.03177	0.03177	1.10403	1.10403	PNS LUR up vs PNS VEH	6.74394	0.0509695	0.0604626	1
33318	17867621	NM_138514 // Cyp2c13 // cytochrome P450, family 2, subfamily c, polypeptide 13 // 1q53	Cyp2c13	NM_138514	0.0180253	0.0180253	1.29934	1.29934	PNS LUR up vs PNS VEH	8.78753	0.356792	0.324817	1
20605	17751438	NM_001024779 // Cyp2u1 // cytochrome P450, family 2, subfamily u, polypeptide 1 // 2q43	Cyp2u1	NM_001024779	0.0187759	0.0187759	0.888502	-1.12549	PNS LUR down vs PNS VEH	8.63001	0.0727215	0.0674126	1
20646	17751869	ENSRNOT00000019501 // Cyr61 // cysteine-rich, angiogenic inducer, 61 // 2q44 // 83476 /	Cyr61	ENSRNOT00000019501	0.0418694	0.0418694	0.68492	-1.46002	PNS LUR down vs PNS VEH	5.85497	0.74527	1.01831	1
25900	17798497	NM_001107935 // Dcaf10 // DDB1 and CUL4 associated factor 10 // 5q22 // 313242 /// ENSR	Dcaf10	NM_001107935	0.010928	0.010928	1.13212	1.13212	PNS LUR up vs PNS VEH	10.8619	0.0801284	0.059016	1
14120	17693604	ENSRNOT00000004440 // Dck // deoxycytidine kinase // 14p22 // 79127 /// NM_024158 // Dc	Dck	ENSRNOT00000004440	0.0188022	0.0188022	0.880426	-1.13581	PNS LUR down vs PNS VEH	8.62464	0.084389	0.0782771	1
26704	17806624	NM_001108659 // Dctn3 // dynactin 3 // 5q22 // 362504	Dctn3	NM_001108659	0.0143388	0.0143388	1.1465	1.1465	PNS LUR up vs PNS VEH	9.70262	0.0972522	0.0801864	1
14403	17696333	NM_012545 // Ddc // dopa decarboxylase (aromatic L-amino acid decarboxylase) // 14q21 /	Ddc	NM_012545	0.00799018	0.00799018	1.20732	1.20732	PNS LUR up vs PNS VEH	12.3029	0.184698	0.1201	1
15969	17708599	ENSRNOT00000065770 // Ddhd2 // DDHD domain containing 2 // 16q12.4 // 680971 /// ENSRNO	Ddhd2	ENSRNOT00000065770	0.0187903	0.0187903	0.899015	-1.11233	PNS LUR down vs PNS VEH	8.62708	0.0589693	0.054683	1
18607	17732714	NM_053563 // Ddx39a // DEAD (Asp-Glu-Ala-Asp) box polypeptide 39A // 19q11 // 89827 ///	Ddx39a	NM_053563	0.0120239	0.0120239	0.805566	-1.24136	PNS LUR down vs PNS VEH	10.4447	0.243242	0.186308	1
11325	17667001	NM_001105865 // Dgcr8 // DiGeorge syndrome critical region gene 8 // 11q23 // 287954 //	Dgcr8	NM_001105865	0.0474148	0.0474148	0.834141	-1.19884	PNS LUR down vs PNS VEH	5.47566	0.171136	0.250031	1
29807	17833071	NM_080787 // Dgka // diacylglycerol kinase, alpha // 7q11 // 140866 /// ENSRNOT00000036	Dgka	NM_080787	0.0142259	0.0142259	0.865287	-1.15569	PNS LUR down vs PNS VEH	9.73521	0.108941	0.0895229	1
18576	17732356	NM_001004207 // Dhps // deoxyhypusine synthase // 19q11 // 288923 /// ENSRNOT0000000565	Dhps	NM_001004207	0.00420283	0.00420283	0.856836	-1.16708	PNS LUR down vs PNS VEH	15.6468	0.124221	0.0635123	1
20887	17754471	NM_001191564 // Dip2a // DIP2 disco-interacting protein 2 homolog A (Drosophila) // 20p	Dip2a	NM_001191564	0.00493488	0.00493488	0.890222	-1.12332	PNS LUR down vs PNS VEH	14.7591	0.070361	0.0381384	1
31956	17853457	NM_001008380 // Dis3l // DIS3 mitotic control homolog (S. cerevisiae)-like // 8q24 // 3	Dis3l	NM_001008380	0.0335726	0.0335726	0.877183	-1.14001	PNS LUR down vs PNS VEH	6.56088	0.0893498	0.108948	1
31857	17852310	NM_001037654 // Dixdc1 // DIX domain containing 1 // 8q23 // 363062 /// ENSRNOT00000039	Dixdc1	NM_001037654	0.0385881	0.0385881	0.871324	-1.14768	PNS LUR down vs PNS VEH	6.11094	0.0987237	0.129242	1
16388	17712533	NM_001109332 // Dkk4 // dickkopf homolog 4 (Xenopus laevis) // 16q12.5 // 502097 /// EN	Dkk4	NM_001109332	0.00893864	0.00893864	1.17846	1.17846	PNS LUR up vs PNS VEH	11.7733	0.140303	0.0953365	1
26289	17802251	ENSRNOT00000019214 // Dlgap3 // discs, large (Drosophila) homolog-associated protein 3	Dlgap3	ENSRNOT00000019214	0.0025067	0.0025067	0.901586	-1.10916	PNS LUR down vs PNS VEH	18.7624	0.0558475	0.0238125	1
29538	17830627	NM_001130567 // Dmc1 // DMC1 dosage suppressor of mck1 homolog, meiosis-specific homolo	Dmc1	NM_001130567	0.0351481	0.0351481	0.904115	-1.10605	PNS LUR down vs PNS VEH	6.41081	0.0528686	0.0659743	1
6742	17624710	NM_053706 // Dmrt1 // doublesex and mab-3 related transcription factor 1 // 1q51 // 114	Dmrt1	NM_053706	0.0129199	0.0129199	1.11131	1.11131	PNS LUR up vs PNS VEH	10.1377	0.0579585	0.0457369	1
18622	17732742	NM_001108441 // Dnajb1 // DnaJ (Hsp40) homolog, subfamily B, member 1 // 19q11 // 36138	Dnajb1	NM_001108441	0.0264358	0.0264358	0.864876	-1.15623	PNS LUR down vs PNS VEH	7.37345	0.109657	0.118975	1
32635	17860596	NM_001109541 // Dnajb2 // DnaJ (Hsp40) homolog, subfamily B, member 2 // 9q33 // 689593	Dnajb2	NM_001109541	0.0191161	0.0191161	0.848719	-1.17825	PNS LUR down vs PNS VEH	8.56122	0.139997	0.130819	1
29681	17832154	NM_001014204 // Dnajc22 // DnaJ (Hsp40) homolog, subfamily C, member 22 // 7q36 // 3629	Dnajc22	NM_001014204	0.00170018	0.00170018	1.15475	1.15475	PNS LUR up vs PNS VEH	21.386	0.107724	0.0402969	1
22720	17770560	NR_024073 // Dnlz // DNL-type zinc finger // 3p13 // 296587 /// NM_001130990 // Dnlz //	Dnlz	NR_024073	0.0437068	0.0437068	0.875177	-1.14263	PNS LUR down vs PNS VEH	5.72253	0.0924992	0.129312	1
10103	17655319	BC101877 // Dock2 // dedicator of cytokinesis 2 // 10q12 // 360509 /// FQ232196 // Dock	Dock2	BC101877	0.0148961	0.0148961	1.11005	1.11005	PNS LUR up vs PNS VEH	9.54631	0.056723	0.047535	1
18092	17727484	NM_001191943 // Dok6 // docking protein 6 // 18q13 // 498898	Dok6	NM_001191943	0.0155423	0.0155423	0.904849	-1.10516	PNS LUR down vs PNS VEH	9.37404	0.0520211	0.0443959	1
22347	17767113	NM_053748 // Dpp3 // dipeptidylpeptidase 3 // 3q41 // 114591 /// BC107673 // Dpp3 // di	Dpp3	NM_053748	0.0176365	0.0176365	0.850289	-1.17607	PNS LUR down vs PNS VEH	8.87241	0.136861	0.123404	1
31645	17850569	NM_001191791 // Dpy19l1 // dpy-19-like 1 (C. elegans) // 8q13 // 315496 /// ENSRNOT0000	Dpy19l1	NM_001191791	0.0192805	0.0192805	0.894322	-1.11817	PNS LUR down vs PNS VEH	8.52853	0.0649101	0.0608875	1
34204	17873861	ENSRNOT00000039864 // Drp2 // dystrophin related protein 2 // Xq34 // 66027 /// NM_0239	Drp2	ENSRNOT00000039864	0.0422372	0.0422372	0.904997	-1.10498	PNS LUR down vs PNS VEH	5.82787	0.0518508	0.0711762	1
20994	17755250	ENSRNOT00000001093 // Dse // dermatan sulfate epimerase // 20q11 // 365583 /// NM_00110	Dse	ENSRNOT00000001093	0.0304318	0.0304318	0.841076	-1.18895	PNS LUR down vs PNS VEH	6.88858	0.155865	0.181012	1
12590	17679526	XM_001058721 // Dsel // dermatan sulfate epimerase-like // 13p12 // 297865 /// ENSRNOT0	Dsel	XM_001058721	0.0490633	0.0490633	0.888547	-1.12543	PNS LUR down vs PNS VEH	5.37368	0.0726586	0.10817	1
14485	17696991	NM_001162408 // Dusp13 // dual specificity phosphatase 13 // 15p16 // 361002 /// NM_001	Dusp13	NM_001162408	0.022344	0.022344	1.10923	1.10923	PNS LUR up vs PNS VEH	7.9769	0.0559162	0.0560781	1
25599	17795854	ENSRNOT00000009151 // Dusp16 // dual specificity phosphatase 16 // 4q43 // 297682 /// N	Dusp16	ENSRNOT00000009151	0.0169537	0.0169537	0.892471	-1.12048	PNS LUR down vs PNS VEH	9.02733	0.0673401	0.0596766	1
14639	17698131	ENSRNOT00000043941 // Eddm3b // epididymal protein 3B // 15p14 // 290032 /// NM_178103	Eddm3b	ENSRNOT00000043941	0.0189636	0.0189636	0.897186	-1.1146	PNS LUR down vs PNS VEH	8.59188	0.0612467	0.0570276	1
10494	17659141	ENSRNOT00000031618 // Efcab5 // EF-hand calcium binding domain 5 // 10q26 // 363653	Efcab5	ENSRNOT00000031618	0.0106648	0.0106648	1.14615	1.14615	PNS LUR up vs PNS VEH	10.97	0.0968276	0.0706127	1
33810	17870809	NM_001106952 // Efhc2 // EF-hand domain (C-terminal) containing 2 // Xq12 // 302507 ///	Efhc2	NM_001106952	0.0135999	0.0135999	1.14681	1.14681	PNS LUR up vs PNS VEH	9.92207	0.0976427	0.0787277	1
20786	17753066	NM_001165880 // Egfl8 // EGF-like-domain, multiple 8 // 20p12 // 406166 /// ENSRNOT0000	Egfl8	NM_001165880	0.0169376	0.0169376	1.12817	1.12817	PNS LUR up vs PNS VEH	9.03108	0.0756769	0.0670368	1
25269	17792789	NM_019137 // Egr4 // early growth response 4 // 4q34 // 25129 /// ENSRNOT00000021097 //	Egr4	NM_019137	0.0326493	0.0326493	0.853163	-1.17211	PNS LUR down vs PNS VEH	6.65305	0.131224	0.157792	1
12280	17676271	NM_001031640 // Eif3b // eukaryotic translation initiation factor 3, subunit B // 12q11	Eif3b	NM_001031640	0.0150965	0.0150965	0.90362	-1.10666	PNS LUR down vs PNS VEH	9.49189	0.0534447	0.0450445	1
11671	17670348	ENSRNOT00000041777 // Eif4g1 // eukaryotic translation initiation factor 4 gamma, 1 //	Eif4g1	ENSRNOT00000041777	0.00671086	0.00671086	0.901121	-1.10973	PNS LUR down vs PNS VEH	13.1576	0.056406	0.0342957	1
30277	17837316	ENSRNOT00000005561 // Enpp2 // ectonucleotide pyrophosphatase/phosphodiesterase 2 // 7q	Enpp2	ENSRNOT00000005561	0.0171057	0.0171057	1.13407	1.13407	PNS LUR up vs PNS VEH	8.99217	0.0823624	0.0732748	1
15485	17703888	ENSRNOT00000023390 // Ephx2 // epoxide hydrolase 2, cytoplasmic // 15p12 // 65030 /// N	Ephx2	ENSRNOT00000023390	0.0256158	0.0256158	1.12863	1.12863	PNS LUR up vs PNS VEH	7.4845	0.076192	0.0814398	1
9671	17650792	NM_017003 // Erbb2 // v-erb-b2 erythroblastic leukemia viral oncogene homolog 2, neuro/	Erbb2	NM_017003	0.0219609	0.0219609	1.18186	1.18186	PNS LUR up vs PNS VEH	8.0405	0.145277	0.144546	1
27106	17810068	ENSRNOT00000039305 // Ermap // erythroblast membrane-associated protein // 5q36 // 2984	Ermap	ENSRNOT00000039305	0.0142754	0.0142754	1.12345	1.12345	PNS LUR up vs PNS VEH	9.72087	0.0705025	0.0580216	1
8684	17641466	NM_184050 // Ermp1 // endoplasmic reticulum metallopeptidase 1 // 1q52 // 373544 /// EN	Ermp1	NM_184050	0.00154092	0.00154092	0.848221	-1.17894	PNS LUR down vs PNS VEH	22.0926	0.141001	0.0510581	1
16587	17714430	NM_001014006 // F12 // coagulation factor XII (Hageman factor) // 17p14 // 306761 /// E	F12	NM_001014006	0.0218603	0.0218603	1.16508	1.16508	PNS LUR up vs PNS VEH	8.05743	0.121478	0.120612	1
19653	17742458	ENSRNOT00000029871 // Fabp2 // fatty acid binding protein 2, intestinal // 2q42 // 2559	Fabp2	ENSRNOT00000029871	0.0230798	0.0230798	1.18531	1.18531	PNS LUR up vs PNS VEH	7.85854	0.150391	0.153098	1
29071	17826308	NM_001006983 // Fam108a1 // family with sequence similarity 108, member A1 // 7q11 // 2	Fam108a1	NM_001006983	0.0262516	0.0262516	0.894998	-1.11732	PNS LUR down vs PNS VEH	7.39802	0.0640352	0.0692458	1
34290	17874523	XM_002727288 // Fam122c // family with sequence similarity 122, member C // Xq36 // 685	Fam122c	XM_002727288	0.0447055	0.0447055	1.10402	1.10402	PNS LUR up vs PNS VEH	5.65348	0.0509587	0.0721094	1
19066	17736789	ENSRNOT00000014423 // Fam134b // family with sequence similarity 134, member B // 2q22	Fam134b	ENSRNOT00000014423	0.0435538	0.0435538	0.805603	-1.24131	PNS LUR down vs PNS VEH	5.73329	0.243141	0.33927	1
6922	17626679	FQ234191 // Fam160b1 // family with sequence similarity 160, member B1 // 1q55 // 36177	Fam160b1	FQ234191	0.017077	0.017077	1.11067	1.11067	PNS LUR up vs PNS VEH	8.99878	0.0573248	0.0509622	1
13202	17685572	NM_001109072 // Fam163a // family with sequence similarity 163, member A // 13q21 // 49	Fam163a	NM_001109072	0.0285359	0.0285359	0.839528	-1.19115	PNS LUR down vs PNS VEH	7.10789	0.159201	0.179182	1
10248	17656505	ENSRNOT00000058484 // Fam183b // family with sequence similarity 183, member B // 10q22	Fam183b	ENSRNOT00000058484	0.00578599	0.00578599	1.12702	1.12702	PNS LUR up vs PNS VEH	13.9145	0.0744059	0.042779	1
24109	17783745	ENSRNOT00000065400 // Fam188b // family with sequence similarity 188, member B // 4q24	Fam188b	ENSRNOT00000065400	0.0148627	0.0148627	1.14578	1.14578	PNS LUR up vs PNS VEH	9.55547	0.0963612	0.0806752	1
11468	17668256	NM_001107102 // Fam3b // family with sequence similarity 3, member B // 11q12 // 304050	Fam3b	NM_001107102	0.0300828	0.0300828	1.12249	1.12249	PNS LUR up vs PNS VEH	6.92763	0.0694729	0.080227	1
24859	17789932	ENSRNOT00000007886 // Fam3c // family with sequence similarity 3, member C // 4q22 // 3	Fam3c	ENSRNOT00000007886	0.0178391	0.0178391	0.908972	-1.10014	PNS LUR down vs PNS VEH	8.82789	0.0473974	0.0429525	1
9349	17647995	NM_001113781 // Fam64a // family with sequence similarity 64, member A // 10q24 // 3605	Fam64a	NM_001113781	0.0226916	0.0226916	1.17303	1.17303	PNS LUR up vs PNS VEH	7.92038	0.132522	0.133854	1
31550	17849751	NM_138544 // Fat3 // FAT tumor suppressor homolog 3 (Drosophila) // 8q12 // 191571 ///	Fat3	NM_138544	0.0159835	0.0159835	0.856522	-1.16751	PNS LUR down vs PNS VEH	9.26153	0.124812	0.107811	1
12066	17674306	NM_001107145 // Fbxw8 // F-box and WD repeat domain containing 8 // 12q16 // 304522 ///	Fbxw8	NM_001107145	0.0111549	0.0111549	0.906775	-1.10281	PNS LUR down vs PNS VEH	10.7713	0.0498321	0.0370108	1
28217	17819551	NM_053600 // Fez2 // fasciculation and elongation protein zeta 2 (zygin II) // 6q11 //	Fez2	NM_053600	0.0347053	0.0347053	0.86669	-1.15381	PNS LUR down vs PNS VEH	6.45211	0.106515	0.132068	1
14562	17697585	NM_021774 // Fhit // fragile histidine triad gene // 15p15-p14 // 60398 /// ENSRNOT0000	Fhit	NM_021774	0.0352881	0.0352881	1.21838	1.21838	PNS LUR up vs PNS VEH	6.39789	0.203014	0.253851	1
8512	17640042	NM_001134429 // Fkbp2 // FK506 binding protein 2 // 1q43 // 293702 /// NM_001134428 //	Fkbp2	NM_001134429	0.0214963	0.0214963	0.884642	-1.1304	PNS LUR down vs PNS VEH	8.11953	0.0781755	0.0770247	1
11944	17672992	NM_001105922 // Fkbp6 // FK506 binding protein 6 // 12q12 // 288597 /// ENSRNOT00000001	Fkbp6	NM_001105922	0.0203924	0.0203924	0.887029	-1.12736	PNS LUR down vs PNS VEH	8.31627	0.0747761	0.0719324	1
11788	17671570	ENSRNOT00000001248 // Flt1 // FMS-related tyrosine kinase 1 // 12p11 // 54251 /// NM_01	Flt1	ENSRNOT00000001248	0.0417532	0.0417532	0.887117	-1.12725	PNS LUR down vs PNS VEH	5.86359	0.0746529	0.101853	1
22783	17771204	NM_138914 // Fnbp1 // formin binding protein 1 // 3p12 // 192348 /// ENSRNOT00000048428	Fnbp1	NM_138914	0.0435869	0.0435869	0.899103	-1.11222	PNS LUR down vs PNS VEH	5.73096	0.0588606	0.0821651	1
27884	17817508	NM_022197 // Fos // FBJ osteosarcoma oncogene // 6q31 // 314322 /// ENSRNOT00000010712	Fos	NM_022197	0.0358994	0.0358994	0.655789	-1.52488	PNS LUR down vs PNS VEH	6.34222	0.926276	1.16839	1
20677	17752169	ENSRNOT00000052396 // Fpgt // fucose-1-phosphate guanylyltransferase // 2q45 // 310935	Fpgt	ENSRNOT00000052396	0.00930052	0.00930052	1.11005	1.11005	PNS LUR up vs PNS VEH	11.5896	0.0567214	0.0391534	1
29910	17833546	NM_001008321 // Gadd45b // growth arrest and DNA-damage-inducible, beta // 7q11 // 2996	Gadd45b	NM_001008321	0.0265757	0.0265757	0.880687	-1.13548	PNS LUR down vs PNS VEH	7.35494	0.0839961	0.0913629	1
15850	17707653	NM_022926 // Galnt7 // UDP-N-acetyl-alpha-D-galactosamine:polypeptide N-acetylgalactosa	Galnt7	NM_022926	0.0101931	0.0101931	1.2067	1.2067	PNS LUR up vs PNS VEH	11.1724	0.183695	0.131535	1
10518	17659348	NM_001105823 // Gas2l2 // growth arrest-specific 2 like 2 // 10q26 // 287570 /// ENSRNO	Gas2l2	NM_001105823	0.0320773	0.0320773	1.10492	1.10492	PNS LUR up vs PNS VEH	6.71182	0.0517973	0.0617386	1
23377	17776601	ENSRNOT00000000181 // Gatm // glycine amidinotransferase (L-arginine:glycine amidinotra	Gatm	ENSRNOT00000000181	0.0171185	0.0171185	1.2228	1.2228	PNS LUR up vs PNS VEH	8.98922	0.210525	0.187357	1
14268	17694801	NM_001106010 // Gba3 // glucosidase, beta, acid 3 (cytosolic) // 14q11 // 289687 /// EN	Gba3	NM_001106010	0.00316871	0.00316871	1.15567	1.15567	PNS LUR up vs PNS VEH	17.2989	0.10892	0.0503709	1
33245	17867274	NM_001168664 // Gcn1l1 // GCN1 general control of amino-acid synthesis 1-like 1 (yeast)	Gcn1l1	NM_001168664	0.0161704	0.0161704	0.86862	-1.15125	PNS LUR down vs PNS VEH	9.21505	0.103228	0.0896171	1
28330	17821035	NM_001170350 // Gdf7 // growth differentiation factor 7 // 6q14 // 252833 /// ENSRNOT00	Gdf7	NM_001170350	0.0374777	0.0374777	1.13221	1.13221	PNS LUR up vs PNS VEH	6.20389	0.080228	0.103455	1
9356	17648032	NM_001002820 // Ggt6 // gamma-glutamyl transferase 6 // 10q24 // 408206 /// ENSRNOT0000	Ggt6	NM_001002820	0.00198112	0.00198112	1.18486	1.18486	PNS LUR up vs PNS VEH	20.3218	0.149716	0.0589381	1
25890	17798382	ENSRNOT00000019916 // Glipr2 // GLI pathogenesis-related 2 // 5q22 // 679819	Glipr2	ENSRNOT00000019916	0.00555959	0.00555959	1.14348	1.14348	PNS LUR up vs PNS VEH	14.1232	0.0935405	0.0529856	1
12405	17677356	ENSRNOT00000001275 // Glt1d1 // glycosyltransferase 1 domain containing 1 // 12q14 // 3	Glt1d1	ENSRNOT00000001275	0.000982851	0.000982851	1.28804	1.28804	PNS LUR up vs PNS VEH	25.5553	0.333386	0.104365	1
23742	17780150	NM_031803 // Gmeb2 // glucocorticoid modulatory element binding protein 2 // 3q43 // 83	Gmeb2	NM_031803	0.0404068	0.0404068	1.15324	1.15324	PNS LUR up vs PNS VEH	5.96579	0.105773	0.14184	1
29011	17825985	NM_031033 // Gna11 // guanine nucleotide binding protein, alpha 11 // 7q11 // 81662 ///	Gna11	NM_031033	0.0159261	0.0159261	0.904802	-1.10521	PNS LUR down vs PNS VEH	9.27595	0.0520753	0.0449122	1
9063	17645291	ENSRNOT00000003334 // Gnb2l1 // guanine nucleotide binding protein (G protein), beta po	Gnb2l1	ENSRNOT00000003334	0.0188663	0.0188663	0.879558	-1.13694	PNS LUR down vs PNS VEH	8.61158	0.0857013	0.0796149	1
8991	17644629	NM_001135918 // Gng13 // guanine nucleotide binding protein (G protein), gamma 13 // 10	Gng13	NM_001135918	0.00368181	0.00368181	0.806289	-1.24025	PNS LUR down vs PNS VEH	16.4063	0.24123	0.117628	1
27938	17817981	ENSRNOT00000010385 // Golga5 // golgin A5 // 6q32 // 299258 /// NM_001033065 // Golga5	Golga5	ENSRNOT00000010385	0.000119841	0.000119841	0.847661	-1.17972	PNS LUR down vs PNS VEH	48.1373	0.142134	0.0236215	1
8762	17642259	XM_219889 // Golga7b // golgin A7 family, member B // 1q54 // 309378 /// ENSRNOT0000002	Golga7b	XM_219889	0.0114676	0.0114676	0.88474	-1.13028	PNS LUR down vs PNS VEH	10.6503	0.0780347	0.0586161	1
11320	17666965	NM_053930 // Gp1bb // glycoprotein Ib (platelet), beta polypeptide // 11q23 // 116727 /	Gp1bb	NM_053930	0.00732585	0.00732585	0.906462	-1.10319	PNS LUR down vs PNS VEH	12.7233	0.0501846	0.0315544	1
12287	17676317	NM_001109062 // Gpr146 // G protein-coupled receptor 146 // 12q11 // 498153 /// ENSRNOT	Gpr146	NM_001109062	0.000107165	0.000107165	1.23979	1.23979	PNS LUR up vs PNS VEH	49.7031	0.24039	0.0386922	1
26496	17804578	NM_001034855 // Gpr153 // G protein-coupled receptor 153 // 5q36 // 619550	Gpr153	NM_001034855	0.0292659	0.0292659	0.85691	-1.16698	PNS LUR down vs PNS VEH	7.02132	0.124081	0.141377	1
30208	17836692	NM_053302 // Gpr182 // G protein-coupled receptor 182 // 7q22 // 29307 /// ENSRNOT00000	Gpr182	NM_053302	0.0308993	0.0308993	1.15596	1.15596	PNS LUR up vs PNS VEH	6.83715	0.109298	0.127887	1
23299	17775480	NM_019282 // Grem1 // gremlin 1 // 3q34 // 50566 /// ENSRNOT00000037895 // Grem1 // gre	Grem1	NM_019282	0.00906026	0.00906026	1.23161	1.23161	PNS LUR up vs PNS VEH	11.7105	0.225818	0.154266	1
26789	17807247	NM_138546 // Grin3a // glutamate receptor, ionotropic, N-methyl-D-aspartate 3A // --- /	Grin3a	NM_138546	0.0256967	0.0256967	0.863118	-1.15859	PNS LUR down vs PNS VEH	7.47334	0.112753	0.120699	1
6980	17627225	NM_001114330 // Grm1 // glutamate receptor, metabotropic 1 // 1p13 // 24414 /// ENSRNOT	Grm1	NM_001114330	0.0403677	0.0403677	1.1037	1.1037	PNS LUR up vs PNS VEH	5.96883	0.0506575	0.0678961	1
16034	17709285	ENSRNOT00000026546 // Grtp1 // growth hormone regulated TBC protein 1 // 16q12.5 // 361	Grtp1	ENSRNOT00000026546	0.00832126	0.00832126	1.12629	1.12629	PNS LUR up vs PNS VEH	12.1095	0.0736017	0.0486242	1
29477	17829986	NM_001130553 // Gsdmd // gasdermin D // 7q34 // 315084 /// ENSRNOT00000045475 // Gsdmd	Gsdmd	NM_001130553	0.0157456	0.0157456	1.11882	1.11882	PNS LUR up vs PNS VEH	9.32171	0.0655934	0.056293	1
7393	17630628	ENSRNOT00000027677 // Gsk3a // glycogen synthase kinase 3 alpha // 1q21 // 50686	Gsk3a	ENSRNOT00000027677	0.0168416	0.0168416	0.905545	-1.10431	PNS LUR down vs PNS VEH	9.05352	0.051224	0.0452633	1
10286	17656912	NM_001170541 // Gtlf3b // gene trap locus F3b // 10q22 // 363614 /// ENSRNOT00000007490	Gtlf3b	NM_001170541	0.0260001	0.0260001	1.11808	1.11808	PNS LUR up vs PNS VEH	7.43191	0.0648164	0.0697709	1
22339	17767063	NM_001107788 // Gzf1 // GDNF-inducible zinc finger protein 1 // 3q41 // 311508 /// ENSR	Gzf1	NM_001107788	0.0143156	0.0143156	0.887076	-1.1273	PNS LUR down vs PNS VEH	9.70929	0.0747101	0.0615576	1
20452	17749827	NM_032082 // Hao2 // hydroxyacid oxidase 2 (long chain) // 2q34 // 84029 /// ENSRNOT000	Hao2	NM_032082	0.0211704	0.0211704	1.10203	1.10203	PNS LUR up vs PNS VEH	8.17626	0.049117	0.0480582	1
29953	17834022	NM_053684 // Hcn2 // hyperpolarization activated cyclic nucleotide-gated potassium chan	Hcn2	NM_053684	0.0434634	0.0434634	0.886355	-1.12822	PNS LUR down vs PNS VEH	5.73967	0.0757281	0.10555	1
7000	17627466	NM_001107515 // Hebp2 // heme binding protein 2 // 1p12 // 308632 /// ENSRNOT0000001522	Hebp2	NM_001107515	0.00165729	0.00165729	1.18222	1.18222	PNS LUR up vs PNS VEH	21.5679	0.1458	0.0540803	1
13524	17688395	ENSRNOT00000002974 // Helq // helicase, POLQ-like // 14p22 // 360912 /// BC086609 // He	Helq	ENSRNOT00000002974	0.0288019	0.0288019	1.12837	1.12837	PNS LUR up vs PNS VEH	7.07603	0.0759017	0.0858127	1
26510	17804803	ENSRNOT00000018769 // Hes5 // hairy and enhancer of split 5 (Drosophila) // 5q36 // 792	Hes5	ENSRNOT00000018769	0.0139682	0.0139682	0.883792	-1.13149	PNS LUR down vs PNS VEH	9.81084	0.0794074	0.0647507	1
9618	17650376	NM_001109565 // Hils1 // histone linker H1 domain, spermatid-specific 1 // 10q31 // 690	Hils1	NM_001109565	0.0240887	0.0240887	1.1047	1.1047	PNS LUR up vs PNS VEH	7.70379	0.0515939	0.0535777	1
5196	17611200	FQ215151 // Hint3 // histidine triad nucleotide binding protein 3 // 1p11 // 246769	Hint3	FQ215151	0.0153317	0.0153317	0.907227	-1.10226	PNS LUR down vs PNS VEH	9.42918	0.0493252	0.0418489	1
16755	17715802	NM_022686 // Hist1h4b // histone cluster 1, H4b // 17q11 // 64627 /// BC100619 // Hist1	Hist1h4b	NM_022686	0.0196723	0.0196723	0.879384	-1.13716	PNS LUR down vs PNS VEH	8.45202	0.0859654	0.0813679	1
31804	17851745	NM_013168 // Hmbs // hydroxymethylbilane synthase // 8q22 // 25709 /// ENSRNOT000000141	Hmbs	NM_013168	0.0184907	0.0184907	0.861725	-1.16046	PNS LUR down vs PNS VEH	8.68891	0.115241	0.106104	1
18794	17734560	NM_001109373 // Hmg1l1 // high-mobility group (nonhistone chromosomal) protein 1-like 1	Hmg1l1	NM_001109373	0.0181552	0.0181552	0.864993	-1.15608	PNS LUR down vs PNS VEH	8.75969	0.109453	0.0999609	1
19871	17744496	NM_013134 // Hmgcr // 3-hydroxy-3-methylglutaryl-CoA reductase // 2q12 // 25675 /// ENS	Hmgcr	NM_013134	0.0243884	0.0243884	0.897651	-1.11402	PNS LUR down vs PNS VEH	7.65938	0.0606639	0.0633617	1
21484	17759671	NM_173094 // Hmgcs2 // 3-hydroxy-3-methylglutaryl-CoA synthase 2 (mitochondrial) // 2q3	Hmgcs2	NM_173094	0.033835	0.033835	0.884322	-1.13081	PNS LUR down vs PNS VEH	6.53527	0.0786386	0.0962637	1
15975	17708665	NM_001107321 // Htra4 // HtrA serine peptidase 4 // 16q12.4 // 306564 /// ENSRNOT000000	Htra4	NM_001107321	0.0167238	0.0167238	1.25932	1.25932	PNS LUR up vs PNS VEH	9.08127	0.276637	0.243699	1
28784	17824698	L22652 // IgG-2a // gamma-2a immunoglobulin heavy chain // 6q32 // 367586	IgG-2a	L22652	0.0153904	0.0153904	1.1784	1.1784	PNS LUR up vs PNS VEH	9.41372	0.140225	0.119166	1
13901	17691617	NM_001107237 // Ikzf1 // IKAROS family zinc finger 1 // 14q21 // 305501 /// ENSRNOT0000	Ikzf1	NM_001107237	0.00518795	0.00518795	1.13184	1.13184	PNS LUR up vs PNS VEH	14.4899	0.0798076	0.0440624	1
31048	17844008	ENSRNOT00000013093 // Il18 // interleukin 18 // 8q23 // 29197 /// NM_019165 // Il18 //	Il18	ENSRNOT00000013093	0.000799266	0.000799266	1.23114	1.23114	PNS LUR up vs PNS VEH	27.284	0.224987	0.0659691	1
13078	17684006	NM_001143881 // Il20 // interleukin 20 // 13q13 // 681112 /// DQ229286 // Il20 // inter	Il20	NM_001143881	0.0345864	0.0345864	1.10614	1.10614	PNS LUR up vs PNS VEH	6.46332	0.0529544	0.0655445	1
12304	17676473	AF030243 // Il3ra // interleukin 3 receptor, alpha // 12q11 // 246144 /// NM_139260 //	Il3ra	AF030243	0.0212639	0.0212639	1.20311	1.20311	PNS LUR up vs PNS VEH	8.15987	0.177921	0.174435	1
13041	17683610	NM_080771 // Inhbb // inhibin beta-B // 13q11 // 25196 /// ENSRNOT00000003302 // Inhbb	Inhbb	NM_080771	0.00859692	0.00859692	1.13114	1.13114	PNS LUR up vs PNS VEH	11.9556	0.0790145	0.0528718	1
22328	17766979	XM_001055419 // Insm1 // insulinoma-associated 1 // 3q41 // 366210 /// XM_345443 // Ins	Insm1	XM_001055419	0.00434527	0.00434527	1.10496	1.10496	PNS LUR up vs PNS VEH	15.4596	0.0518395	0.0268258	1
6626	17623809	NM_001107576 // Ints5 // integrator complex subunit 5 // 1q43 // 309200 /// ENSRNOT0000	Ints5	NM_001107576	0.0280425	0.0280425	0.878357	-1.13849	PNS LUR down vs PNS VEH	7.16801	0.087535	0.0976952	1
18523	17731929	NM_001102413 // Irx6 // iroquois homeobox 6 // 19p11 // 307715 /// ENSRNOT00000014831 /	Irx6	NM_001102413	0.00730372	0.00730372	1.1369	1.1369	PNS LUR up vs PNS VEH	12.7382	0.0856549	0.0537942	1
21293	17757621	NM_001037780 // Itgb2 // integrin, beta 2 // 20p12 // 309684 /// ENSRNOT00000001639 //	Itgb2	NM_001037780	0.000702894	0.000702894	0.851265	-1.17472	PNS LUR down vs PNS VEH	28.4043	0.134932	0.0380032	1
22259	17766344	NM_001107774 // Itpa // inosine triphosphatase (nucleoside triphosphate pyrophosphatase	Itpa	NM_001107774	0.0458334	0.0458334	1.10109	1.10109	PNS LUR up vs PNS VEH	5.57783	0.0482551	0.0692099	1
28776	17824601	U70050 // Jag2 // jagged 2 // 6q32 // 29147 /// ENSRNOT00000019066 // Jag2 // jagged 2	Jag2	U70050	0.0173533	0.0173533	0.85447	-1.17032	PNS LUR down vs PNS VEH	8.93573	0.128706	0.115228	1
10918	17663660	NM_001012143 // Jmjd6 // jumonji domain containing 6 // 10q32.3 // 360665 /// BC079012	Jmjd6	NM_001012143	0.0293741	0.0293741	1.21116	1.21116	PNS LUR up vs PNS VEH	7.00873	0.190986	0.217997	1
25687	17796669	NM_001106630 // Jph1 // junctophilin 1 // 5q11 // 297748 /// ENSRNOT00000008153 // Jph1	Jph1	NM_001106630	0.0178861	0.0178861	0.905901	-1.10387	PNS LUR down vs PNS VEH	8.81765	0.050819	0.0461066	1
26957	17808683	NM_021835 // Jun // jun proto-oncogene // 5q34.1 // 24516 /// ENSRNOT00000011731 // Jun	Jun	NM_021835	0.00905709	0.00905709	0.776826	-1.28729	PNS LUR down vs PNS VEH	11.7122	0.331852	0.226672	1
16182	17710887	NM_138875 // Jund // jun D proto-oncogene // 16p14 // 24518 /// BC062053 // Jund // jun	Jund	NM_138875	0.0268741	0.0268741	0.876356	-1.14109	PNS LUR down vs PNS VEH	7.31588	0.0906402	0.0991162	1
16428	17712813	NM_001107326 // Kbtbd11 // kelch repeat and BTB (POZ) domain containing 11 // 16q12.5 /	Kbtbd11	NM_001107326	0.0385142	0.0385142	0.842723	-1.18663	PNS LUR down vs PNS VEH	6.11702	0.152362	0.199264	1
33898	17871528	NM_001101003 // Kcne1l // KCNE1-like // Xq14 // 681190 /// EF535526 // Kcne1l // KCNE1-	Kcne1l	NM_001101003	0.0179286	0.0179286	1.18987	1.18987	PNS LUR up vs PNS VEH	8.80843	0.15726	0.142827	1
11037	17664734	NM_133603 // Kcne2 // potassium voltage-gated channel, Isk-related family, member 2 //	Kcne2	NM_133603	0.0242713	0.0242713	1.12682	1.12682	PNS LUR up vs PNS VEH	7.67665	0.0741839	0.0773086	1
13427	17687521	ENSRNOT00000003684 // Kcnk2 // potassium channel, subfamily K, member 2 // 13q26 // 170	Kcnk2	ENSRNOT00000003684	0.0295249	0.0295249	0.886937	-1.12748	PNS LUR down vs PNS VEH	6.99126	0.0749054	0.0857132	1
30143	17835867	NM_023960 // Kcnmb4 // potassium large conductance calcium-activated channel, subfamily	Kcnmb4	NM_023960	0.0037396	0.0037396	0.835908	-1.1963	PNS LUR down vs PNS VEH	16.3156	0.167163	0.0819647	1
15780	17707014	NM_019313 // Kcnn1 // potassium intermediate/small conductance calcium-activated channe	Kcnn1	NM_019313	0.0425333	0.0425333	0.894537	-1.1179	PNS LUR down vs PNS VEH	5.80627	0.0646313	0.0890503	1
29454	17829834	ENSRNOT00000012753 // Khdrbs3 // KH domain containing, RNA binding, signal transduction	Khdrbs3	ENSRNOT00000012753	0.0148916	0.0148916	0.905798	-1.104	PNS LUR down vs PNS VEH	9.54755	0.0509359	0.0426797	1
12684	17680470	NM_001105990 // Kif21b // kinesin family member 21B // 13q13 // 289397	Kif21b	NM_001105990	0.0290718	0.0290718	0.895984	-1.11609	PNS LUR down vs PNS VEH	7.04407	0.06277	0.0712884	1
15895	17708013	NM_012725 // Klkb1 // kallikrein B, plasma 1 // 16q11 // 25048 /// ENSRNOT00000019237 /	Klkb1	NM_012725	0.00890766	0.00890766	1.10227	1.10227	PNS LUR up vs PNS VEH	11.7895	0.0493311	0.0334746	1
25562	17795674	NM_198746 // Klra5 // killer cell lectin-like receptor, subfamily A, member 5 // 4q42 /	Klra5	NM_198746	0.0281744	0.0281744	1.14475	1.14475	PNS LUR up vs PNS VEH	7.15181	0.0950894	0.106367	1
12903	17682317	NM_021593 // Kmo // kynurenine 3-monooxygenase (kynurenine 3-hydroxylase) // 13q25 // 5	Kmo	NM_021593	0.00599999	0.00599999	1.13276	1.13276	PNS LUR up vs PNS VEH	13.7264	0.0808526	0.0471223	1
20229	17747878	NM_001014793 // Kpna4 // karyopherin alpha 4 (importin alpha 3) // 2q31 // 361959 /// E	Kpna4	NM_001014793	0.0201809	0.0201809	0.890761	-1.12263	PNS LUR down vs PNS VEH	8.3555	0.0696298	0.0666672	1
25652	17796369	ENSRNOT00000012887 // Kras // v-Ki-ras2 Kirsten rat sarcoma viral oncogene homolog // 4	Kras	ENSRNOT00000012887	0.0385462	0.0385462	0.816016	-1.22547	PNS LUR down vs PNS VEH	6.11438	0.215107	0.281444	1
10714	17661181	NM_001008819 // Krt33b // keratin 33B // 10q32.1 // 450227 /// ENSRNOT00000036144 // Kr	Krt33b	NM_001008819	0.02881	0.02881	0.824651	-1.21263	PNS LUR down vs PNS VEH	7.07506	0.193412	0.218697	1
29744	17832495	ENSRNOT00000010660 // Krt7 // keratin 7 // 7q36 // 300242 /// ENSRNOT00000010660 // Krt	Krt7	ENSRNOT00000010660	0.0136913	0.0136913	1.19994	1.19994	PNS LUR up vs PNS VEH	9.8941	0.172868	0.139775	1
30671	17841297	NM_001008811 // Krt85 // keratin 85 // 7q36 // 407762 /// ENSRNOT00000011644 // Krt83 /	Krt85	NM_001008811	0.0329812	0.0329812	1.17205	1.17205	PNS LUR up vs PNS VEH	6.61954	0.131137	0.158485	1
10677	17661041	XM_002724543 // Krtap3-3 // keratin associated protein 3-3 // 10q32.1 // 363678 /// ENS	Krtap3-3	XM_002724543	0.0361728	0.0361728	1.10677	1.10677	PNS LUR up vs PNS VEH	6.31772	0.0535531	0.0678132	1
21444	17759339	ENSRNOT00000065669 // Lace1 // lactation elevated 1 // 20q13 // 502479	Lace1	ENSRNOT00000065669	0.0170487	0.0170487	0.84162	-1.18818	PNS LUR down vs PNS VEH	9.00529	0.154703	0.137433	1
12680	17680435	NM_001107942 // Lad1 // ladinin 1 // 13q13 // 313325 /// ENSRNOT00000012801 // Lad1 //	Lad1	NM_001107942	0.0040479	0.0040479	1.10528	1.10528	PNS LUR up vs PNS VEH	15.8598	0.0521353	0.0262981	1
32768	17862139	NM_001108237 // Lama1 // laminin, alpha 1 // 9q37 // 316758 /// ENSRNOT00000023226 // L	Lama1	NM_001108237	0.014203	0.014203	1.13977	1.13977	PNS LUR up vs PNS VEH	9.74186	0.0890651	0.0731401	1
6068	17618929	NM_199102 // Lamtor1 // late endosomal/lysosomal adaptor, MAPK and MTOR activator 1 //	Lamtor1	NM_199102	0.0475661	0.0475661	1.15703	1.15703	PNS LUR up vs PNS VEH	5.46611	0.110697	0.162012	1
9156	17646052	XM_220446 // Larp1 // La ribonucleoprotein domain family, member 1 // 10q22 // 303158 /	Larp1	XM_220446	0.0151793	0.0151793	0.90469	-1.10535	PNS LUR down vs PNS VEH	9.46968	0.0522036	0.0441017	1
11968	17673113	ENSRNOT00000034629 // Lat2 // linker for activation of T cells family, member 2 // 12q1	Lat2	ENSRNOT00000034629	0.0366626	0.0366626	1.13054	1.13054	PNS LUR up vs PNS VEH	6.27439	0.0783288	0.0998711	1
23357	17776252	NM_001011956 // Lcmt2 // leucine carboxyl methyltransferase 2 // 3q35 // 296098 /// ENS	Lcmt2	NM_001011956	0.016802	0.016802	0.891493	-1.12171	PNS LUR down vs PNS VEH	9.06281	0.0686453	0.0605952	1
21522	17760041	NM_001001519 // Lcn6 // lipocalin 6 // 3p13 // 414138 /// ENSRNOT00000029655 // Lcn6 //	Lcn6	NM_001001519	0.0213067	0.0213067	1.16559	1.16559	PNS LUR up vs PNS VEH	8.1524	0.122167	0.119883	1
26107	17800578	XM_002726589 // Ldlrad1 // low density lipoprotein receptor class A domain containing 1	Ldlrad1	XM_002726589	0.0422235	0.0422235	1.1126	1.1126	PNS LUR up vs PNS VEH	5.82887	0.0592443	0.0813114	1
31223	17846002	NM_001005548 // Leo1 // Leo1, Paf1/RNA polymerase II complex component, homolog (S. cer	Leo1	NM_001005548	0.0411528	0.0411528	0.898268	-1.11325	PNS LUR down vs PNS VEH	5.90864	0.059894	0.0810935	1
12673	17680400	NM_001107179 // Lmod1 // leiomodin 1 (smooth muscle) // 13q13 // 304816 /// ENSRNOT0000	Lmod1	NM_001107179	0.0414603	0.0414603	1.11134	1.11134	PNS LUR up vs PNS VEH	5.88547	0.0579914	0.0788266	1
26953	17808642	ENSRNOT00000037206 // Lrrc19 // leucine rich repeat containing 19 // 5q33 // 680478 ///	Lrrc19	ENSRNOT00000037206	0.0058404	0.0058404	1.12451	1.12451	PNS LUR up vs PNS VEH	13.8659	0.0716556	0.0413422	1
26505	17804720	NM_001135666 // Lrrc47 // leucine rich repeat containing 47 // 5q36 // 362672 /// ENSRN	Lrrc47	NM_001135666	0.0401005	0.0401005	0.865163	-1.15585	PNS LUR down vs PNS VEH	5.98965	0.109156	0.145793	1
24392	17785775	NM_001037363 // Lrrn1 // leucine rich repeat neuronal 1 // 4q41 // 500280 /// ENSRNOT00	Lrrn1	NM_001037363	0.0191976	0.0191976	0.880316	-1.13596	PNS LUR down vs PNS VEH	8.54497	0.0845542	0.0791617	1
21301	17757696	ENSRNOT00000042499 // Lss // lanosterol synthase (2,3-oxidosqualene-lanosterol cyclase)	Lss	ENSRNOT00000042499	0.0432026	0.0432026	0.86394	-1.15749	PNS LUR down vs PNS VEH	5.75816	0.111299	0.154632	1
6572	17623199	NM_001191561 // Ltbp3 // latent transforming growth factor beta binding protein 3 // 1q	Ltbp3	NM_001191561	0.0346171	0.0346171	0.908397	-1.10084	PNS LUR down vs PNS VEH	6.46042	0.0480288	0.0594746	1
25559	17795640	NM_001009718 // Ly49i6 // Ly49 inhibitory receptor 6 // 4q42 // 494193 /// ENSRNOT00000	Ly49i6	NM_001009718	0.0455605	0.0455605	1.12063	1.12063	PNS LUR up vs PNS VEH	5.59591	0.0674911	0.0964863	1
7387	17630538	NM_001110295 // Lypd4 // Ly6/Plaur domain containing 4 // 1q21 // 681194 /// ENSRNOT000	Lypd4	NM_001110295	0.00531408	0.00531408	1.14555	1.14555	PNS LUR up vs PNS VEH	14.3618	0.0960765	0.0535176	1
17476	17722136	NM_138503 // Map3k2 // mitogen activated protein kinase kinase kinase 2 // 18p12 // 171	Map3k2	NM_138503	0.0226291	0.0226291	1.14975	1.14975	PNS LUR up vs PNS VEH	7.93047	0.101319	0.102207	1
25819	17797678	NM_001107920 // Map3k7 // mitogen activated protein kinase kinase kinase 7 // 5q21 // 3	Map3k7	NM_001107920	0.0260205	0.0260205	0.901473	-1.1093	PNS LUR down vs PNS VEH	7.42913	0.055983	0.0602848	1
34663	17877338	ENSRNOT00000045285 // Map7d2 // MAP7 domain containing 2 // Xq21 // 317508 /// ENSRNOT0	Map7d2	ENSRNOT00000045285	0.0215614	0.0215614	0.899584	-1.11163	PNS LUR down vs PNS VEH	8.10833	0.0582708	0.0574922	1
33066	17865367	XM_001074008 // March4 // membrane-associated ring finger (C3HC4) 4 // 9q33 // 367295 /	March4	XM_001074008	0.00596833	0.00596833	1.10924	1.10924	PNS LUR up vs PNS VEH	13.7537	0.0559305	0.0325326	1
8764	17642279	NM_001107590 // Marveld1 // MARVEL domain containing 1 // 1q54 // 309375 /// ENSRNOT000	Marveld1	NM_001107590	0.015873	0.015873	1.16425	1.16425	PNS LUR up vs PNS VEH	9.28934	0.120347	0.103643	1
17758	17724563	NM_001025289 // Mbp // myelin basic protein // 18q // 24547 /// ENSRNOT00000033405 // M	Mbp	NM_001025289	0.0143	0.0143	0.902998	-1.10742	PNS LUR down vs PNS VEH	9.71377	0.0541732	0.0446156	1
19752	17743371	NM_001012059 // Mcoln3 // mucolipin 3 // 2q44 // 308022 /// ENSRNOT00000020230 // Mcoln	Mcoln3	NM_001012059	0.0257331	0.0257331	1.11439	1.11439	PNS LUR up vs PNS VEH	7.46834	0.0610376	0.0653827	1
23176	17774581	NM_030859 // Mdk // midkine // 3q24 // 81517 /// AF315950 // Mdk // midkine // 3q24 //	Mdk	NM_030859	0.0373943	0.0373943	0.886557	-1.12796	PNS LUR down vs PNS VEH	6.21102	0.0754419	0.0971718	1
27663	17815530	ENSRNOT00000008803 // Meox2 // mesenchyme homeobox 2 // 6q21 // 29279 /// NM_017149 //	Meox2	ENSRNOT00000008803	0.0218417	0.0218417	1.12338	1.12338	PNS LUR up vs PNS VEH	8.06057	0.0704271	0.0698978	1
29813	17833129	NM_001024276 // Mettl7b // methyltransferase like 7B // 7q11 // 366792 /// ENSRNOT00000	Mettl7b	NM_001024276	0.0231889	0.0231889	1.13154	1.13154	PNS LUR up vs PNS VEH	7.8414	0.0794672	0.0810745	1
13800	17690744	NM_001191680 // Mfsd10 // major facilitator superfamily domain containing 10 // 14q21 /	Mfsd10	NM_001191680	0.0137917	0.0137917	1.13634	1.13634	PNS LUR up vs PNS VEH	9.86368	0.0850023	0.0689417	1
24335	17785328	NM_138502 // Mgll // monoglyceride lipase // 4q34 // 29254 /// ENSRNOT00000019852 // Mg	Mgll	NM_138502	0.0144489	0.0144489	0.905609	-1.10423	PNS LUR down vs PNS VEH	9.67112	0.0511508	0.0423121	1
17386	17721440	NM_001107405 // Mib1 // mindbomb homolog 1 (Drosophila) // 18p13 // 307594 /// ENSRNOT0	Mib1	NM_001107405	0.00552495	0.00552495	0.907529	-1.10189	PNS LUR down vs PNS VEH	14.156	0.0489888	0.0276851	1
10891	17663243	NM_001014122 // Mif4gd // MIF4G domain containing // 10q32.3 // 360659 /// ENSRNOT00000	Mif4gd	NM_001014122	0.0478588	0.0478588	0.881359	-1.13461	PNS LUR down vs PNS VEH	5.44775	0.0829898	0.12187	1
28478	17822197	NM_001109531 // Mis18bp1 // MIS18 binding protein 1 // 6q24 // 689296 /// ENSRNOT000000	Mis18bp1	NM_001109531	0.0100908	0.0100908	1.17751	1.17751	PNS LUR up vs PNS VEH	11.2178	0.138927	0.099076	1
12399	17677262	NM_001105925 // Mmp17 // matrix metallopeptidase 17 // 12q13 // 288626 /// ENSRNOT00000	Mmp17	NM_001105925	0.0410396	0.0410396	0.860769	-1.16175	PNS LUR down vs PNS VEH	5.91723	0.116965	0.158135	1
21637	17761719	NM_001047912 // Morn5 // MORN repeat containing 5 // 3p11 // 362122 /// ENSRNOT00000036	Morn5	NM_001047912	0.0490608	0.0490608	1.12168	1.12168	PNS LUR up vs PNS VEH	5.37383	0.0686136	0.102145	1
29597	17831219	NM_001130569 // Mpped1 // metallophosphoesterase domain containing 1 // 7q34 // 362971	Mpped1	NM_001130569	0.0169665	0.0169665	0.899462	-1.11178	PNS LUR down vs PNS VEH	9.02434	0.05842	0.0517888	1
14760	17698625	NM_001108375 // Mrpl52 // mitochondrial ribosomal protein L52 // 15p13 // 361037 /// EN	Mrpl52	NM_001108375	0.0248508	0.0248508	0.900334	-1.1107	PNS LUR down vs PNS VEH	7.59222	0.0573557	0.0604363	1
24276	17784756	NM_001108635 // Mrpl53 // mitochondrial ribosomal protein L53 // 4q34 // 362388 /// ENS	Mrpl53	NM_001108635	0.0476919	0.0476919	1.1085	1.1085	PNS LUR up vs PNS VEH	5.4582	0.0552152	0.080928	1
14499	17697181	NM_001109518 // Mrps16 // mitochondrial ribosomal protein S16 // 15p16 // 688912 /// EN	Mrps16	NM_001109518	0.0143182	0.0143182	0.882718	-1.13286	PNS LUR down vs PNS VEH	9.70852	0.0809775	0.066727	1
34060	17872868	ENSRNOT00000040148 // Msn // moesin // Xq31 // 81521 /// NM_030863 // Msn // moesin //	Msn	ENSRNOT00000040148	0.00771685	0.00771685	1.14688	1.14688	PNS LUR up vs PNS VEH	12.4704	0.0977234	0.0626916	1
13780	17690491	ENSRNOT00000009101 // Msx1 // msh homeobox 1 // 14q21 // 81710 /// NM_031059 // Msx1 //	Msx1	ENSRNOT00000009101	0.0263962	0.0263962	1.23437	1.23437	PNS LUR up vs PNS VEH	7.37872	0.230699	0.250124	1
9264	17646882	NM_012604 // Myh3 // myosin, heavy chain 3, skeletal muscle, embryonic // 10q24 // 2458	Myh3	NM_012604	0.0116949	0.0116949	1.12291	1.12291	PNS LUR up vs PNS VEH	10.5648	0.0699228	0.0529478	1
29794	17832919	NM_001109486 // Myl6b // myosin, light chain 6B, alkali, smooth muscle and non-muscle /	Myl6b	NM_001109486	0.0491544	0.0491544	0.894386	-1.11809	PNS LUR down vs PNS VEH	5.36817	0.0648274	0.0966101	1
9460	17648721	NM_001172137 // Myo18a // myosin XVIIIa // 10q25 // 360570 /// ENSRNOT00000043448 // My	Myo18a	NM_001172137	0.0053813	0.0053813	0.873323	-1.14505	PNS LUR down vs PNS VEH	14.2951	0.0954651	0.0534252	1
7263	17629567	NM_001108466 // Nat14 // N-acetyltransferase 14 // 1q12 // 361500 /// ENSRNOT0000006855	Nat14	NM_001108466	0.0119725	0.0119725	0.832415	-1.20132	PNS LUR down vs PNS VEH	10.4632	0.175067	0.133853	1
28206	17819422	ENSRNOT00000035255 // Ncapg2 // non-SMC condensin II complex, subunit G2 // 6q33 // 362	Ncapg2	ENSRNOT00000035255	0.0452189	0.0452189	1.22972	1.22972	PNS LUR up vs PNS VEH	5.61875	0.222502	0.316799	1
33129	17866155	NM_012749 // Ncl // nucleolin // 9q35 // 25135 /// ENSRNOT00000024712 // Ncl // nucleol	Ncl	NM_012749	0.0395001	0.0395001	0.884173	-1.131	PNS LUR down vs PNS VEH	6.03709	0.0788538	0.104492	1
18121	17727796	NM_031967 // Ndrg4 // N-myc downstream regulated gene 4 // 19p13 // 64457 /// ENSRNOT00	Ndrg4	NM_031967	0.0264775	0.0264775	0.870015	-1.14941	PNS LUR down vs PNS VEH	7.36793	0.10089	0.109545	1
32174	17855776	NM_020080 // Ndufaf3 // NADH dehydrogenase (ubiquinone) 1 alpha subcomplex, assembly fa	Ndufaf3	NM_020080	0.0331405	0.0331405	0.872852	-1.14567	PNS LUR down vs PNS VEH	6.60361	0.0962275	0.116576	1
25807	17797628	ENSRNOT00000010073 // Ndufaf4 // NADH dehydrogenase (ubiquinone) 1 alpha subcomplex, as	Ndufaf4	ENSRNOT00000010073	0.0325573	0.0325573	0.882693	-1.1329	PNS LUR down vs PNS VEH	6.66242	0.0810153	0.0972804	1
10032	17654574	NM_001109443 // Ndufb10 // NADH dehydrogenase (ubiquinone) 1 beta subcomplex, 10 // 10q	Ndufb10	NM_001109443	0.0199915	0.0199915	0.853961	-1.17101	PNS LUR down vs PNS VEH	8.39109	0.129685	0.12364	1
32309	17857136	ENSRNOT00000017157 // Nfya // nuclear transcription factor-Y alpha // 9q12 // 29508 ///	Nfya	ENSRNOT00000017157	0.00653046	0.00653046	1.20691	1.20691	PNS LUR up vs PNS VEH	13.2945	0.18403	0.110741	1
29183	17827278	NM_031553 // Nfyb // nuclear transcription factor-Y beta // 7q13 // 25336 /// ENSRNOT00	Nfyb	NM_031553	0.00995187	0.00995187	0.903262	-1.1071	PNS LUR down vs PNS VEH	11.2805	0.0538638	0.0381997	1
33976	17872315	NM_001191733 // Nhs // Nance-Horan syndrome (human) // Xq21 // 317494 /// ENSRNOT000000	Nhs	NM_001191733	0.036095	0.036095	1.1141	1.1141	PNS LUR up vs PNS VEH	6.32466	0.0607462	0.0768373	1
28502	17822429	ENSRNOT00000007529 // Nin // ninein (GSK3B interacting protein) // 6q24 // 299117 /// N	Nin	ENSRNOT00000007529	0.0432454	0.0432454	0.90607	-1.10367	PNS LUR down vs PNS VEH	5.75512	0.050627	0.070375	1
5568	17614079	XM_002725545 // Nkpd1 // NTPase, KAP family P-loop domain containing 1 // 1q21 // 68044	Nkpd1	XM_002725545	0.016357	0.016357	1.13799	1.13799	PNS LUR up vs PNS VEH	9.1693	0.0869453	0.0758577	1
14333	17695584	XM_001065657 // Nkx1-1 // NK1 homeobox 1 // 14q21 // 298981	Nkx1-1	XM_001065657	0.00106459	0.00106459	1.16087	1.16087	PNS LUR up vs PNS VEH	24.9112	0.115781	0.0371819	1
25037	17791480	NM_001109236 // Nod1 // nucleotide-binding oligomerization domain containing 1 // 4q24	Nod1	NM_001109236	0.00853457	0.00853457	1.14078	1.14078	PNS LUR up vs PNS VEH	11.9899	0.0902737	0.0602333	1
22243	17766250	FQ224806 // Nop56 // NOP56 ribonucleoprotein homolog (yeast) // 3q36 // 362214	Nop56	FQ224806	0.0379049	0.0379049	0.851132	-1.17491	PNS LUR down vs PNS VEH	6.16772	0.135192	0.175355	1
33136	17866195	NM_053750 // Nppc // natriuretic peptide C // 9q35 // 114593 /// ENSRNOT00000025582 //	Nppc	NM_053750	0.0317376	0.0317376	0.890279	-1.12324	PNS LUR down vs PNS VEH	6.74735	0.0702832	0.0833313	1
23168	17774502	ENSRNOT00000018154 // Nr1h3 // nuclear receptor subfamily 1, group H, member 3 // 3q24	Nr1h3	ENSRNOT00000018154	0.0094781	0.0094781	1.17144	1.17144	PNS LUR up vs PNS VEH	11.5027	0.130283	0.0906108	1
25917	17798725	ENSRNOT00000066910 // Nr4a3 // nuclear receptor subfamily 4, group A, member 3 // 5q22	Nr4a3	ENSRNOT00000066910	0.0337583	0.0337583	0.799548	-1.25071	PNS LUR down vs PNS VEH	6.54273	0.26041	0.318411	1
23540	17778304	NM_001109561 // Nrsn2 // neurensin 2 // 3q41 // 689978 /// ENSRNOT00000032881 // Nrsn2	Nrsn2	NM_001109561	0.0273907	0.0273907	1.10051	1.10051	PNS LUR up vs PNS VEH	7.24951	0.0477291	0.0526701	1
8871	17643426	NM_001025124 // Ntan1 // N-terminal asparagine amidase // 10q11 // 360462 /// ENSRNOT00	Ntan1	NM_001025124	0.0459642	0.0459642	1.14564	1.14564	PNS LUR up vs PNS VEH	5.56921	0.0961897	0.138174	1
9032	17645043	NM_001009621 // Nudcd2 // NudC domain containing 2 // 10q12 // 287199 /// ENSRNOT000000	Nudcd2	NM_001009621	0.0459349	0.0459349	0.88953	-1.12419	PNS LUR down vs PNS VEH	5.57114	0.0713048	0.102392	1
25869	17798115	NM_207596 // Nudt2 // nudix (nucleoside diphosphate linked moiety X)-type motif 2 // 5q	Nudt2	NM_207596	0.0414898	0.0414898	0.90266	-1.10784	PNS LUR down vs PNS VEH	5.88326	0.0545715	0.0742058	1
21231	17757096	NM_001024243 // Nudt3 // nudix (nucleoside diphosphate linked moiety X)-type motif 3 //	Nudt3	NM_001024243	0.000611301	0.000611301	0.89754	-1.11416	PNS LUR down vs PNS VEH	29.6634	0.0608028	0.016398	1
14953	17700164	NM_001007758 // Nufip1 // nuclear fragile X mental retardation protein interacting prot	Nufip1	NM_001007758	0.0328588	0.0328588	0.889464	-1.12427	PNS LUR down vs PNS VEH	6.63185	0.0713955	0.0861244	1
16644	17714968	NM_001100470 // Nup153 // nucleoporin 153 // 17p13 // 25281 /// ENSRNOT00000001979 // N	Nup153	NM_001100470	0.00107757	0.00107757	0.907444	-1.102	PNS LUR down vs PNS VEH	24.8146	0.0490837	0.0158241	1
18501	17731724	NM_001011925 // Nup93 // nucleoporin 93 // 19p12 // 291874 /// ENSRNOT00000025086 // Nu	Nup93	NM_001011925	0.00208682	0.00208682	0.895687	-1.11646	PNS LUR down vs PNS VEH	19.9693	0.0631495	0.0252986	1
12470	17678177	ENSRNOT00000001853 // Oas1b // 2-5 oligoadenylate synthetase 1B // 12q16 // 246268 ///	Oas1b	ENSRNOT00000001853	0.0127959	0.0127959	0.78448	-1.27473	PNS LUR down vs PNS VEH	10.1786	0.306586	0.240966	1
12054	17674190	NM_001009680 // Oas1i // 2 ' -5 ' oligoadenylate synthetase 1I // 12q16 // 304507 /// E	Oas1i	NM_001009680	0.0492054	0.0492054	0.851385	-1.17456	PNS LUR down vs PNS VEH	5.36509	0.134695	0.200847	1
31568	17849992	NM_001000880 // Olr1126 // olfactory receptor 1126 // 8q13 // 405179 /// ENSRNOT0000004	Olr1126	NM_001000880	0.0353851	0.0353851	0.889822	-1.12382	PNS LUR down vs PNS VEH	6.38897	0.0709053	0.0887846	1
30915	17843239	NM_001000816 // Olr1206 // olfactory receptor 1206 // 8q21 // 405103 /// ENSRNOT0000004	Olr1206	NM_001000816	0.020928	0.020928	0.894166	-1.11836	PNS LUR down vs PNS VEH	8.21919	0.0651135	0.0633771	1
8008	17635592	NM_001000740 // Olr125 // olfactory receptor 125 // 1q32 // 405004 /// ENSRNOT000000214	Olr125	NM_001000740	0.0141014	0.0141014	1.12568	1.12568	PNS LUR up vs PNS VEH	9.77153	0.0729248	0.0597039	1
31734	17851234	NM_001000596 // Olr1257 // olfactory receptor 1257 // 8q22 // 367061 /// ENSRNOT0000005	Olr1257	NM_001000596	0.0189548	0.0189548	1.13231	1.13231	PNS LUR up vs PNS VEH	8.59365	0.0803439	0.0747938	1
31742	17851252	NM_001000459 // Olr1285 // olfactory receptor 1285 // 8q22 // 300595 /// ENSRNOT0000004	Olr1285	NM_001000459	0.0405519	0.0405519	1.10339	1.10339	PNS LUR up vs PNS VEH	5.95457	0.0503667	0.067668	1
31766	17851351	NM_001000468 // Olr1314 // olfactory receptor 1314 // 8q22 // 300615 /// ENSRNOT0000000	Olr1314	NM_001000468	0.0178721	0.0178721	1.2001	1.2001	PNS LUR up vs PNS VEH	8.8207	0.173127	0.157019	1
31767	17851353	NM_001000469 // Olr1315 // olfactory receptor 1315 // 8q22 // 300616 /// ENSRNOT0000005	Olr1315	NM_001000469	0.00219645	0.00219645	1.30649	1.30649	PNS LUR up vs PNS VEH	19.6266	0.37191	0.151594	1
33166	17866535	NM_001000483 // Olr1344 // olfactory receptor 1344 // 9q36 // 301610 /// ENSRNOT0000004	Olr1344	NM_001000483	0.00213161	0.00213161	0.84741	-1.18007	PNS LUR down vs PNS VEH	19.8266	0.142645	0.0575569	1
8933	17644049	NM_173333 // Olr1361 // olfactory receptor 1361 // 10q12 // 287000 /// ENSRNOT000000045	Olr1361	NM_173333	0.0119302	0.0119302	1.10565	1.10565	PNS LUR up vs PNS VEH	10.4785	0.0524868	0.0400719	1
6120	17619134	NM_001001283 // Olr137 // olfactory receptor 137 // 1q32 // 405003 /// ENSRNOT000000520	Olr137	NM_001001283	0.0298932	0.0298932	0.793314	-1.26054	PNS LUR down vs PNS VEH	6.94908	0.278951	0.321137	1
8022	17635645	NM_001000544 // Olr142 // olfactory receptor 142 // 1q32 // 365330 /// ENSRNOT000000227	Olr142	NM_001000544	0.0343543	0.0343543	0.869054	-1.15068	PNS LUR down vs PNS VEH	6.48533	0.102497	0.126435	1
10236	17656473	NM_001000007 // Olr1422 // olfactory receptor 1422 // 10q22 // 287310 /// ENSRNOT000000	Olr1422	NM_001000007	0.00232737	0.00232737	1.21614	1.21614	PNS LUR up vs PNS VEH	19.2444	0.199249	0.0828289	1
9169	17646182	ENSRNOT00000046817 // Olr1431 // olfactory receptor 1431 // 10q22 // 405054 /// NM_0010	Olr1431	ENSRNOT00000046817	0.0154218	0.0154218	1.13531	1.13531	PNS LUR up vs PNS VEH	9.40546	0.0838054	0.0712823	1
9171	17646191	NM_001000525 // Olr1433 // olfactory receptor 1433 // 10q22 // 363606 /// ENSRNOT000000	Olr1433	NM_001000525	0.0309195	0.0309195	1.16915	1.16915	PNS LUR up vs PNS VEH	6.83495	0.127078	0.148739	1
9178	17646205	NM_001000019 // Olr1448 // olfactory receptor 1448 // 10q22 // 287336 /// ENSRNOT000000	Olr1448	NM_001000019	0.0469566	0.0469566	0.874382	-1.14366	PNS LUR down vs PNS VEH	5.50481	0.0937646	0.136266	1
9183	17646225	NM_001000773 // Olr1452 // olfactory receptor 1452 // 10q22 // 405048 /// ENSRNOT000000	Olr1452	NM_001000773	0.000747794	0.000747794	1.12391	1.12391	PNS LUR up vs PNS VEH	27.8599	0.0709994	0.0203876	1
10270	17656725	NM_001000023 // Olr1463 // olfactory receptor 1463 // 10q22 // 287363 /// ENSRNOT000000	Olr1463	NM_001000023	0.012413	0.012413	1.1539	1.1539	PNS LUR up vs PNS VEH	10.308	0.106626	0.082752	1
9375	17648333	ENSRNOT00000040777 // Olr1468 // olfactory receptor 1468 // 10q24 // 404977 /// NM_0010	Olr1468	ENSRNOT00000040777	0.0187555	0.0187555	1.12492	1.12492	PNS LUR up vs PNS VEH	8.6342	0.0721015	0.0668055	1
6129	17619164	NM_001000547 // Olr154 // olfactory receptor 154 // 1q32 // 365333 /// ENSRNOT000000231	Olr154	NM_001000547	0.039088	0.039088	0.882486	-1.13316	PNS LUR down vs PNS VEH	6.07018	0.0813191	0.107172	1
12888	17682212	NM_001000082 // Olr1588 // olfactory receptor 1588 // 13q24 // 289250	Olr1588	NM_001000082	0.0140122	0.0140122	1.14459	1.14459	PNS LUR up vs PNS VEH	9.79782	0.0948996	0.0774863	1
13360	17686896	NM_001000911 // Olr1597 // olfactory receptor 1597 // 13q24 // 405222 /// ENSRNOT000000	Olr1597	NM_001000911	0.000731338	0.000731338	1.13621	1.13621	PNS LUR up vs PNS VEH	28.0545	0.0848523	0.0241964	1
15200	17701901	NM_001001015 // Olr1629 // olfactory receptor 1629 // 15p14 // 405389	Olr1629	NM_001001015	0.0179926	0.0179926	1.10466	1.10466	PNS LUR up vs PNS VEH	8.79457	0.0515535	0.0468958	1
6143	17619198	NM_001000176 // Olr171 // olfactory receptor 171 // 1q33 // 293318 /// ENSRNOT000000441	Olr171	NM_001000176	0.0221456	0.0221456	0.885317	-1.12954	PNS LUR down vs PNS VEH	8.00966	0.0772065	0.0771134	1
21110	17755978	NM_001000510 // Olr1733 // olfactory receptor 1733 // 20p12 // 309583 /// ENSRNOT000000	Olr1733	NM_001000510	0.00952786	0.00952786	1.15966	1.15966	PNS LUR up vs PNS VEH	11.4787	0.11417	0.0795705	1
20706	17752321	NM_001001424 // Olr1742 // olfactory receptor 1742 // 20p12 // 294196 /// ENSRNOT000000	Olr1742	NM_001001424	0.0284491	0.0284491	1.12282	1.12282	PNS LUR up vs PNS VEH	7.11838	0.0698272	0.0784755	1
8043	17635719	NM_001001029 // Olr175 // olfactory receptor 175 // 1q33 // 405915 /// ENSRNOT000000232	Olr175	NM_001001029	0.0455127	0.0455127	1.19881	1.19881	PNS LUR up vs PNS VEH	5.5991	0.171092	0.244457	1
6161	17619320	NM_001000191 // Olr203 // olfactory receptor 203 // 1q33 // 293350 /// ENSRNOT000000439	Olr203	NM_001000191	0.016361	0.016361	1.1123	1.1123	PNS LUR up vs PNS VEH	9.16833	0.0589431	0.0514319	1
6676	17624267	NM_001000759 // Olr336 // olfactory receptor 336 // 1q43 // 405032 /// ENSRNOT000000286	Olr336	NM_001000759	0.0440455	0.0440455	1.16555	1.16555	PNS LUR up vs PNS VEH	5.69889	0.12211	0.171416	1
6691	17624335	NM_001000757 // Olr348 // olfactory receptor 348 // 1q43 // 405030 /// ENSRNOT000000487	Olr348	NM_001000757	0.0290292	0.0290292	0.907104	-1.10241	PNS LUR down vs PNS VEH	7.04909	0.0494631	0.0561356	1
6694	17624341	NM_001000257 // Olr357 // olfactory receptor 357 // 1q43 // 293794 /// ENSRNOT000000498	Olr357	NM_001000257	0.00666876	0.00666876	1.13517	1.13517	PNS LUR up vs PNS VEH	13.1891	0.0836377	0.0507313	1
6701	17624355	NM_001001048 // Olr372 // olfactory receptor 372 // 1q43 // 405934 /// ENSRNOT000000473	Olr372	NM_001001048	0.0142196	0.0142196	1.12469	1.12469	PNS LUR up vs PNS VEH	9.73703	0.0718536	0.0590353	1
8625	17640866	NM_001001286 // Olr378 // olfactory receptor 378 // 1q43 // 405366 /// ENSRNOT000000447	Olr378	NM_001001286	0.0290278	0.0290278	1.14331	1.14331	PNS LUR up vs PNS VEH	7.04926	0.0933345	0.105923	1
21652	17761775	NM_001000828 // Olr407 // olfactory receptor 407 // 3p11 // 405117 /// ENSRNOT000000424	Olr407	NM_001000828	0.0140654	0.0140654	1.12605	1.12605	PNS LUR up vs PNS VEH	9.78211	0.073332	0.0599723	1
21888	17763570	NM_001001050 // Olr446 // olfactory receptor 446 // 3q24 // 405937 /// ENSRNOT000000489	Olr446	NM_001001050	0.03119	0.03119	1.10702	1.10702	PNS LUR up vs PNS VEH	6.80566	0.0537885	0.0632279	1
21907	17763609	NM_001000304 // Olr477 // olfactory receptor 477 // 3q24 // 295747 /// ENSRNOT000000407	Olr477	NM_001000304	0.0356931	0.0356931	1.12639	1.12639	PNS LUR up vs PNS VEH	6.36087	0.0737068	0.0927002	1
7980	17635528	NM_001001021 // Olr51 // olfactory receptor 51 // 1q32 // 405904 /// ENSRNOT00000020678	Olr51	NM_001001021	0.000113011	0.000113011	1.16034	1.16034	PNS LUR up vs PNS VEH	48.9538	0.115075	0.0188054	1
6085	17619060	NM_001000748 // Olr60 // olfactory receptor 60 // 1q32 // 405017 /// ENSRNOT00000049401	Olr60	NM_001000748	0.0491464	0.0491464	1.10568	1.10568	PNS LUR up vs PNS VEH	5.36865	0.0525143	0.0782532	1
23123	17774317	NM_001000354 // Olr679 // olfactory receptor 679 // 3q24 // 295885 /// ENSRNOT000000520	Olr679	NM_001000354	0.00602734	0.00602734	1.14516	1.14516	PNS LUR up vs PNS VEH	13.703	0.0955948	0.0558095	1
7984	17635536	NM_001001280 // Olr69 // olfactory receptor 69 // 1q32 // 365326 /// ENSRNOT00000020969	Olr69	NM_001001280	0.0111036	0.0111036	1.15015	1.15015	PNS LUR up vs PNS VEH	10.7916	0.101824	0.075484	1
7240	17629376	NM_001000768 // Olr7 // olfactory receptor 7 // 1q12 // 405043 /// ENSRNOT00000020514 /	Olr7	NM_001000768	0.0284244	0.0284244	1.18933	1.18933	PNS LUR up vs PNS VEH	7.12136	0.156436	0.175738	1
23140	17774352	NM_001001066 // Olr709 // olfactory receptor 709 // 3q24 // 405954 /// ENSRNOT000000449	Olr709	NM_001001066	0.0342204	0.0342204	1.10373	1.10373	PNS LUR up vs PNS VEH	6.49812	0.0506867	0.0624017	1
23157	17774387	NM_001000922 // Olr735 // olfactory receptor 735 // 3q24 // 405238 /// ENSRNOT000000339	Olr735	NM_001000922	0.0434234	0.0434234	1.1059	1.1059	PNS LUR up vs PNS VEH	5.74249	0.0527185	0.0734433	1
22083	17764606	NM_001000615 // Olr749 // olfactory receptor 749 // 3q34 // 404804 /// ENSRNOT000000510	Olr749	NM_001000615	0.0317319	0.0317319	1.13429	1.13429	PNS LUR up vs PNS VEH	6.74796	0.0826172	0.0979464	1
6091	17619072	NM_001001281 // Olr75 // olfactory receptor 75 // 1q32 // 365327	Olr75	NM_001001281	0.0392053	0.0392053	1.31061	1.31061	PNS LUR up vs PNS VEH	6.06072	0.380716	0.502535	1
23273	17775295	NM_001000919 // Olr768 // olfactory receptor 768 // 3q34 // 405234 /// ENSRNOT000000503	Olr768	NM_001000919	0.0233414	0.0233414	1.12776	1.12776	PNS LUR up vs PNS VEH	7.81761	0.0752248	0.0769799	1
27095	17810043	NM_001000515 // Olr856 // olfactory receptor 856 // 5q36 // 313546 /// ENSRNOT000000495	Olr856	NM_001000515	0.0491278	0.0491278	1.21522	1.21522	PNS LUR up vs PNS VEH	5.36977	0.197703	0.294542	1
7993	17635559	ENSRNOT00000014730 // Olr97 // olfactory receptor 97 // 1q32 // 293238	Olr97	ENSRNOT00000014730	0.0379104	0.0379104	1.13363	1.13363	PNS LUR up vs PNS VEH	6.16726	0.081853	0.106177	1
31589	17850034	XM_002726992 // Or7e24 // olfactory receptor, family 7, subfamily E, member 24 // 8q13	Or7e24	XM_002726992	0.0490918	0.0490918	1.1357	1.1357	PNS LUR up vs PNS VEH	5.37195	0.0842541	0.125473	1
33015	17864771	NM_001012003 // Orc2 // origin recognition complex, subunit 2 // 9q31 // 301430 /// ENS	Orc2	NM_001012003	0.0107728	0.0107728	0.874687	-1.14327	PNS LUR down vs PNS VEH	10.9253	0.093278	0.0683027	1
25007	17791284	ENSRNOT00000039655 // Osbpl3 // oxysterol binding protein-like 3 // 4q24 // 362360 ///	Osbpl3	ENSRNOT00000039655	0.0353928	0.0353928	0.897112	-1.11469	PNS LUR down vs PNS VEH	6.38827	0.0613406	0.0768166	1
26631	17806027	XM_232798 // Osgin2 // oxidative stress induced growth inhibitor family member 2 // 5q1	Osgin2	XM_232798	0.0419695	0.0419695	0.86685	-1.1536	PNS LUR down vs PNS VEH	5.84756	0.10624	0.145346	1
33169	17866544	NM_139188 // Otos // otospiralin // 9q36 // 246044 /// ENSRNOT00000022220 // Otos // ot	Otos	NM_139188	0.031202	0.031202	1.12971	1.12971	PNS LUR up vs PNS VEH	6.80437	0.0773992	0.0909994	1
35367	17880762	NM_001012221 // Oxct2a // 3-oxoacid CoA transferase 2A // 5q36 // 366463 /// BC083681 /	Oxct2a	NM_001012221	0.0236875	0.0236875	0.881563	-1.13435	PNS LUR down vs PNS VEH	7.76432	0.0826862	0.085196	1
27330	17811905	ENSRNOT00000009230 // Padi3 // peptidyl arginine deiminase, type III // 5q36 // 29520 /	Padi3	ENSRNOT00000009230	0.0144034	0.0144034	1.12219	1.12219	PNS LUR up vs PNS VEH	9.68409	0.0691573	0.0571306	1
17752	17724535	ENSRNOT00000023801 // Pard6g // par-6 partitioning defective 6 homolog gamma (C. elegan	Pard6g	ENSRNOT00000023801	0.0334258	0.0334258	0.887178	-1.12717	PNS LUR down vs PNS VEH	6.57532	0.0745674	0.090724	1
19412	17740131	NM_001100976 // Pbxip1 // pre-B-cell leukemia homeobox interacting protein 1 // 2q34 //	Pbxip1	NM_001100976	0.0488423	0.0488423	0.857236	-1.16654	PNS LUR down vs PNS VEH	5.38709	0.123471	0.183359	1
11802	17671695	ENSRNOT00000001310 // Pdap1 // PDGFA associated protein 1 // 12p11 // 64527 /// NM_0225	Pdap1	ENSRNOT00000001310	0.0294681	0.0294681	0.812362	-1.23098	PNS LUR down vs PNS VEH	6.99783	0.224707	0.256888	1
12722	17680807	NM_012872 // Pdc // phosducin // 13q21 // 25343 /// ENSRNOT00000003405 // Pdc // phosdu	Pdc	NM_012872	0.0448072	0.0448072	1.10955	1.10955	PNS LUR up vs PNS VEH	5.64656	0.0562337	0.0796713	1
33179	17866724	NM_001106927 // Pdcd1 // programmed cell death 1 // 9q36 // 301626 /// ENSRNOT000000257	Pdcd1	NM_001106927	0.00525816	0.00525816	1.16855	1.16855	PNS LUR up vs PNS VEH	14.4182	0.126253	0.0700522	1
8743	17641983	NM_017365 // Pdlim1 // PDZ and LIM domain 1 // 1q53 // 54133 /// ENSRNOT00000022000 //	Pdlim1	NM_017365	0.0431718	0.0431718	1.16563	1.16563	PNS LUR up vs PNS VEH	5.76035	0.122217	0.169736	1
13922	17691764	NM_001100565 // Peli1 // pellino 1 // 14q22 // 305549 /// ENSRNOT00000009319 // Peli1 /	Peli1	NM_001100565	0.0397358	0.0397358	0.90191	-1.10876	PNS LUR down vs PNS VEH	6.01836	0.0554614	0.0737229	1
25465	17794688	NM_001170584 // Pex5 // peroxisomal biogenesis factor 5 // 4q42 // 312703 /// ENSRNOT00	Pex5	NM_001170584	0.0130395	0.0130395	0.900149	-1.11093	PNS LUR down vs PNS VEH	10.0988	0.0575813	0.0456146	1
10330	17657452	NM_001105791 // Pfas // phosphoribosylformylglycinamidine synthase // 10q24 // 287420 /	Pfas	NM_001105791	0.0445134	0.0445134	0.890952	-1.12239	PNS LUR down vs PNS VEH	5.66661	0.0693725	0.0979385	1
5541	17613865	NM_053373 // Pglyrp1 // peptidoglycan recognition protein 1 // 1q21 // 84387 /// ENSRNO	Pglyrp1	NM_053373	0.00607257	0.00607257	1.22249	1.22249	PNS LUR up vs PNS VEH	13.6646	0.209999	0.122945	1
22608	17769440	ENSRNOT00000009906 // Phactr3 // phosphatase and actin regulator 3 // 3q43 // 362284	Phactr3	ENSRNOT00000009906	0.0368804	0.0368804	0.90905	-1.10005	PNS LUR down vs PNS VEH	6.25536	0.0473128	0.0605085	1
22700	17770361	NM_001106558 // Phpt1 // phosphohistidine phosphatase 1 // 3p13 // 296571 /// ENSRNOT00	Phpt1	NM_001106558	0.0227945	0.0227945	0.906483	-1.10316	PNS LUR down vs PNS VEH	7.90386	0.0501606	0.0507708	1
14994	17700435	ENSRNOT00000012239 // Pibf1 // progesterone immunomodulatory binding factor 1 // 15q21	Pibf1	ENSRNOT00000012239	0.0458452	0.0458452	1.17067	1.17067	PNS LUR up vs PNS VEH	5.57705	0.129197	0.185327	1
8664	17641304	NM_001012743 // Pip5k1b // phosphatidylinositol-4-phosphate 5-kinase, type I, beta // 1	Pip5k1b	NM_001012743	0.0385664	0.0385664	0.898989	-1.11236	PNS LUR down vs PNS VEH	6.11272	0.0590008	0.0772171	1
26592	17805620	NM_001008316 // Plag1 // pleiomorphic adenoma gene 1 // 5q12 // 297804 /// ENSRNOT00000	Plag1	NM_001008316	0.03536	0.03536	0.897316	-1.11444	PNS LUR down vs PNS VEH	6.39128	0.0610842	0.0764594	1
20205	17747689	NM_001191707 // Plch1 // phospholipase C, eta 1 // 2q31 // 310463 /// ENSRNOT0000005772	Plch1	NM_001191707	0.000240107	0.000240107	1.13744	1.13744	PNS LUR up vs PNS VEH	39.3294	0.0862948	0.0175532	1
5522	17613749	NM_001107481 // Pnmal2 // PNMA-like 2 // 1q21 // 308393 /// ENSRNOT00000022610 // Pnmal	Pnmal2	NM_001107481	0.0478711	0.0478711	0.888081	-1.12602	PNS LUR down vs PNS VEH	5.44698	0.0733054	0.107664	1
29598	17831227	BC161881 // Pnpla3 // patatin-like phospholipase domain containing 3 // 7q34 // 362972	Pnpla3	BC161881	0.0226783	0.0226783	1.18912	1.18912	PNS LUR up vs PNS VEH	7.92252	0.156111	0.157637	1
7826	17634121	ENSRNOT00000044567 // Polg // polymerase (DNA directed), gamma // 1q31 // 85472 /// NM_	Polg	ENSRNOT00000044567	0.0373347	0.0373347	0.864463	-1.15679	PNS LUR down vs PNS VEH	6.21612	0.11038	0.142056	1
8783	17642410	NM_001014168 // Poll // polymerase (DNA directed), lambda // 1q54 // 361767 /// ENSRNOT	Poll	NM_001014168	0.0381169	0.0381169	0.863392	-1.15822	PNS LUR down vs PNS VEH	6.14996	0.112267	0.14604	1
17573	17722866	NM_001108889 // Pou4f3 // POU class 4 homeobox 3 // 18p11 // 364855 /// ENSRNOT00000025	Pou4f3	NM_001108889	0.0147634	0.0147634	1.10784	1.10784	PNS LUR up vs PNS VEH	9.58285	0.0545708	0.045557	1
18850	17734990	NM_001081751 // Pou5f2 // POU domain class 5, transcription factor 2 // 2q11 // 680620	Pou5f2	NM_001081751	0.034379	0.034379	0.899692	-1.11149	PNS LUR down vs PNS VEH	6.48298	0.0581386	0.0717431	1
20952	17755016	NM_001100834 // Ppa1 // pyrophosphatase (inorganic) 1 // 20q11 // 294504 /// ENSRNOT000	Ppa1	NM_001100834	0.00211494	0.00211494	0.834995	-1.19761	PNS LUR down vs PNS VEH	19.8793	0.169208	0.0680941	1
18956	17735796	ENSRNOT00000066098 // Ppap2a // phosphatidic acid phosphatase type 2A // 2q14 // 64369	Ppap2a	ENSRNOT00000066098	0.00645015	0.00645015	0.901147	-1.1097	PNS LUR down vs PNS VEH	13.357	0.056374	0.0337644	1
29614	17831389	NM_013196 // Ppara // peroxisome proliferator activated receptor alpha // 7q34 // 25747	Ppara	NM_013196	0.016963	0.016963	1.1824	1.1824	PNS LUR up vs PNS VEH	9.02517	0.146076	0.129483	1
13747	17690210	ENSRNOT00000006071 // Ppargc1a // peroxisome proliferator-activated receptor gamma, coa	Ppargc1a	ENSRNOT00000006071	0.0115369	0.0115369	0.895177	-1.1171	PNS LUR down vs PNS VEH	10.624	0.0638043	0.0480455	1
14105	17693483	ENSRNOT00000003794 // Ppbp // pro-platelet basic protein (chemokine (C-X-C motif) ligan	Ppbp	ENSRNOT00000003794	0.0142947	0.0142947	1.10015	1.10015	PNS LUR up vs PNS VEH	9.71531	0.0474056	0.0390358	1
8418	17638834	NM_001106320 // Ppfia1 // protein tyrosine phosphatase, receptor type, f polypeptide (P	Ppfia1	NM_001106320	0.0157214	0.0157214	0.854792	-1.16988	PNS LUR down vs PNS VEH	9.32789	0.128092	0.109857	1
15661	17705657	NM_172243 // Ppif // peptidylprolyl isomerase F // 16p16 // 282819 /// ENSRNOT000000143	Ppif	NM_172243	0.0363139	0.0363139	1.1202	1.1202	PNS LUR up vs PNS VEH	6.30516	0.0670404	0.085061	1
27547	17814206	ENSRNOT00000031842 // Ppm1g // protein phosphatase, Mg2+/Mn2+ dependent, 1G // 6q14 //	Ppm1g	ENSRNOT00000031842	0.0184289	0.0184289	0.900728	-1.11021	PNS LUR down vs PNS VEH	8.70183	0.0568795	0.052292	1
30707	17841695	NM_022676 // Ppp1r1a // protein phosphatase 1, regulatory (inhibitor) subunit 1A // 7q3	Ppp1r1a	NM_022676	0.048302	0.048302	0.903621	-1.10666	PNS LUR down vs PNS VEH	5.42022	0.0534433	0.0788798	1
9619	17650380	ENSRNOT00000055552 // Ppp1r9b // protein phosphatase 1, regulatory subunit 9B // 10q31	Ppp1r9b	ENSRNOT00000055552	0.00920787	0.00920787	0.899851	-1.1113	PNS LUR down vs PNS VEH	11.6358	0.0579441	0.0398387	1
8500	17639889	NM_181379 // Ppp2r5b // protein phosphatase 2, regulatory subunit B', beta // 1q43 // 3	Ppp2r5b	NM_181379	0.0368547	0.0368547	0.894134	-1.1184	PNS LUR down vs PNS VEH	6.25759	0.0651543	0.0832963	1
21930	17763660	NM_001109342 // Pramel6 // preferentially expressed antigen in melanoma-like 6 // 3q24	Pramel6	NM_001109342	0.00818682	0.00818682	1.1151	1.1151	PNS LUR up vs PNS VEH	12.1868	0.0617623	0.0405436	1
21067	17755788	ENSRNOT00000000360 // Prep // prolyl endopeptidase // 20q13 // 83471 /// NM_031324 // P	Prep	ENSRNOT00000000360	0.0282052	0.0282052	1.11912	1.11912	PNS LUR up vs PNS VEH	7.14804	0.0659034	0.0737583	1
23671	17779480	NM_001135718 // Prex1 // phosphatidylinositol-3,4,5-trisphosphate-dependent Rac exchang	Prex1	NM_001135718	0.0430128	0.0430128	0.880294	-1.13598	PNS LUR down vs PNS VEH	5.77171	0.0845876	0.117244	1
17142	17719249	NM_001044271 // Prl2c1 // Prolactin family 2, subfamily c, member 1 // 17p11 // 502122	Prl2c1	NM_001044271	0.0256861	0.0256861	1.11377	1.11377	PNS LUR up vs PNS VEH	7.4748	0.0604087	0.0646531	1
16716	17715516	NM_001008341 // Prl7a4 // prolactin family 7, subfamily a, member 4 // 17p11 // 306929	Prl7a4	NM_001008341	0.02813	0.02813	1.11637	1.11637	PNS LUR up vs PNS VEH	7.15725	0.0630527	0.0704771	1
20532	17750724	NM_001106466 // Prmt6 // protein arginine methyltransferase 6 // 2q41 // 295384 /// ENS	Prmt6	NM_001106466	0.00221123	0.00221123	1.12886	1.12886	PNS LUR up vs PNS VEH	19.582	0.0764409	0.031229	1
24608	17787628	NM_001013211 // Prp2 // proline rich protein 2 // 4q42 // 362450 /// ENSRNOT00000007124	Prp2	NM_001013211	0.00808515	0.00808515	1.23908	1.23908	PNS LUR up vs PNS VEH	12.2464	0.239112	0.156201	1
24967	17790955	ENSRNOT00000018042 // Prss3 // protease, serine, 3 // 4q22 // 286911 /// NM_173127 // P	Prss3	ENSRNOT00000018042	0.024062	0.024062	1.19153	1.19153	PNS LUR up vs PNS VEH	7.70778	0.159784	0.165842	1
17365	17721215	NM_001106127 // Prtfdc1 // phosphoribosyl transferase domain containing 1 // 17q12.3 //	Prtfdc1	NM_001106127	0.00962157	0.00962157	0.831116	-1.2032	PNS LUR down vs PNS VEH	11.4339	0.178061	0.124584	1
26282	17802178	NM_017284 // Psmb2 // proteasome (prosome, macropain) subunit, beta type 2 // 5q36 // 2	Psmb2	NM_017284	0.0372972	0.0372972	1.10617	1.10617	PNS LUR up vs PNS VEH	6.21934	0.0529794	0.0681479	1
9661	17650720	ENSRNOT00000017377 // Psmb3 // proteasome (prosome, macropain) subunit, beta type 3 //	Psmb3	ENSRNOT00000017377	0.0356875	0.0356875	1.10838	1.10838	PNS LUR up vs PNS VEH	6.36138	0.0550947	0.0692865	1
20795	17753152	NM_012708 // Psmb9 // proteasome (prosome, macropain) subunit, beta type 9 (large multi	Psmb9	NM_012708	0.0475747	0.0475747	1.12579	1.12579	PNS LUR up vs PNS VEH	5.46557	0.0730498	0.106924	1
14551	17697491	NM_198730 // Psmd6 // proteasome (prosome, macropain) 26S subunit, non-ATPase, 6 // 15p	Psmd6	NM_198730	0.0037029	0.0037029	1.16069	1.16069	PNS LUR up vs PNS VEH	16.373	0.11554	0.0564539	1
15420	17703275	NM_001025672 // Pspc1 // paraspeckle component 1 // 15p12 // 305910 /// ENSRNOT00000028	Pspc1	NM_001025672	0.0336072	0.0336072	0.902953	-1.10748	PNS LUR down vs PNS VEH	6.55749	0.0542261	0.0661547	1
29948	17833977	ENSRNOT00000041277 // Ptbp1 // polypyrimidine tract binding protein 1 // 7q11 // 29497	Ptbp1	ENSRNOT00000041277	0.00530914	0.00530914	0.901762	-1.10894	PNS LUR down vs PNS VEH	14.3668	0.0556376	0.0309812	1
33991	17872480	NM_001191734 // Ptchd1 // patched domain containing 1 // Xq22 // 317517 /// ENSRNOT0000	Ptchd1	NM_001191734	0.0295874	0.0295874	1.18627	1.18627	PNS LUR up vs PNS VEH	6.98406	0.151828	0.173914	1
16905	17717140	NM_022224 // Pter // phosphotriesterase related // 17q12.3 // 63852 /// ENSRNOT00000023	Pter	NM_022224	0.0104614	0.0104614	0.757104	-1.32082	PNS LUR down vs PNS VEH	11.0559	0.402879	0.291522	1
23739	17780106	NM_001108968 // Ptk6 // PTK6 protein tyrosine kinase 6 // 3q43 // 366275 /// ENSRNOT000	Ptk6	NM_001108968	0.0493598	0.0493598	1.20015	1.20015	PNS LUR up vs PNS VEH	5.3558	0.173212	0.258729	1
7579	17632544	NM_001008304 // Ptov1 // prostate tumor overexpressed 1 // 1q22 // 292888 /// ENSRNOT00	Ptov1	NM_001008304	0.0419551	0.0419551	0.903396	-1.10693	PNS LUR down vs PNS VEH	5.84863	0.0537062	0.0734616	1
18020	17726916	ENSRNOT00000063770 // Ptpn2 // protein tyrosine phosphatase, non-receptor type 2 // 18q	Ptpn2	ENSRNOT00000063770	0.0180557	0.0180557	0.904316	-1.10581	PNS LUR down vs PNS VEH	8.78098	0.0526355	0.047954	1
28374	17821373	AJ601385 // Pxdn // peroxidasin homolog (Drosophila) // 6q16 // 554172 /// ENSRNOT00000	Pxdn	AJ601385	0.0285745	0.0285745	1.17742	1.17742	PNS LUR up vs PNS VEH	7.10324	0.138802	0.156326	1
12142	17674897	ENSRNOT00000056680 // Pxmp2 // peroxisomal membrane protein 2 // 12q16 // 29533 /// NM_	Pxmp2	ENSRNOT00000056680	0.0166071	0.0166071	1.10462	1.10462	PNS LUR up vs PNS VEH	9.10902	0.0515119	0.0452404	1
23566	17778487	NM_172223 // Pxmp4 // peroxisomal membrane protein 4 // 3q41 // 282634 /// ENSRNOT00000	Pxmp4	NM_172223	0.0107296	0.0107296	1.12118	1.12118	PNS LUR up vs PNS VEH	10.9431	0.0680769	0.0497679	1
25518	17795228	NM_145779 // Pzp // pregnancy-zone protein // 4q42 // 252922 /// ENSRNOT00000009467 //	Pzp	NM_145779	0.00162543	0.00162543	1.11393	1.11393	PNS LUR up vs PNS VEH	21.7069	0.0605774	0.0223256	1
8847	17643155	NM_001107447 // Rab11fip2 // RAB11 family interacting protein 2 (class I) // 1q55 // 30	Rab11fip2	NM_001107447	0.00621512	0.00621512	0.906911	-1.10264	PNS LUR down vs PNS VEH	13.5457	0.0496794	0.0293403	1
28543	17822774	NM_198749 // Rab15 // RAB15, member RAS oncogene family // 6q24 // 299156 /// ENSRNOT00	Rab15	NM_198749	0.0210974	0.0210974	0.903437	-1.10688	PNS LUR down vs PNS VEH	8.18912	0.0536584	0.0524192	1
10960	17664172	NM_001107076 // Rab40b // Rab40b, member RAS oncogene family // 10q32.3 // 303754 /// E	Rab40b	NM_001107076	0.0431659	0.0431659	0.908994	-1.10012	PNS LUR down vs PNS VEH	5.76077	0.0473739	0.0657882	1
35148	17880297	NM_022692 // Rab5a // RAB5A, member RAS oncogene family // 9q11 // 64633 /// BC161848 /	Rab5a	NM_022692	0.038965	0.038965	1.13802	1.13802	PNS LUR up vs PNS VEH	6.08015	0.0869848	0.114451	1
30574	17840161	NM_001013221 // Rabl2a // RAB, member of RAS oncogene family-like 2A // 7q34 // 362987	Rabl2a	NM_001013221	0.0355531	0.0355531	1.21909	1.21909	PNS LUR up vs PNS VEH	6.37361	0.204206	0.256315	1
32152	17855417	NM_001134520 // Rad54l2 // Rad54 like 2 (S. cerevisiae) // 8q32 // 363135 /// ENSRNOT00	Rad54l2	NM_001134520	0.00904091	0.00904091	0.894394	-1.11808	PNS LUR down vs PNS VEH	11.7205	0.0648162	0.0442414	1
34651	17877145	NM_001109316 // Rai2 // retinoic acid induced 2 // Xq21 // 501555 /// ENSRNOT0000000870	Rai2	NM_001109316	0.0164384	0.0164384	0.906187	-1.10352	PNS LUR down vs PNS VEH	9.14954	0.0504946	0.0441505	1
33209	17866948	NM_032067 // Ralbp1 // ralA binding protein 1 // 9q37 // 84014 /// ENSRNOT00000065290 /	Ralbp1	NM_032067	0.0119833	0.0119833	0.839291	-1.19148	PNS LUR down vs PNS VEH	10.4593	0.159715	0.12216	1
31840	17852141	NM_001108143 // Rbm7 // RNA binding motif protein 7 // 8q23 // 315634 /// ENSRNOT000000	Rbm7	NM_001108143	0.00473289	0.00473289	1.101	1.101	PNS LUR up vs PNS VEH	14.9867	0.0481746	0.025716	1
30444	17838842	NM_001079895 // Rbm9 // RNA binding motif protein 9 // 7q34 // 362950 /// ENSRNOT000000	Rbm9	NM_001079895	0.0171546	0.0171546	0.897229	-1.11454	PNS LUR down vs PNS VEH	8.98093	0.0611928	0.0545091	1
31306	17846837	ENSRNOT00000018755 // Rbp2 // retinol binding protein 2, cellular // 8q31 // 24710 ///	Rbp2	ENSRNOT00000018755	0.0314149	0.0314149	1.10827	1.10827	PNS LUR up vs PNS VEH	6.78156	0.0549855	0.0648647	1
32857	17863031	NM_175578 // Rcan2 // regulator of calcineurin 2 // 9q12 // 140666 /// ENSRNOT000000139	Rcan2	NM_175578	0.0017806	0.0017806	0.873821	-1.1444	PNS LUR down vs PNS VEH	21.0601	0.0946641	0.0359596	1
23251	17775166	NM_001108586 // Rcn1 // reticulocalbin 1, EF-hand calcium binding domain // 3q32 // 362	Rcn1	NM_001108586	0.00172069	0.00172069	0.853622	-1.17148	PNS LUR down vs PNS VEH	21.3011	0.130338	0.0489506	1
21178	17756566	NM_001165901 // Rdbp // RD RNA-binding protein // 20p12 // 294258 /// ENSRNOT0000000047	Rdbp	NM_001165901	0.0276172	0.0276172	0.88047	-1.13576	PNS LUR down vs PNS VEH	7.22092	0.0843225	0.0934203	1
27821	17816993	NM_001108037 // Rdh12 // retinol dehydrogenase 12 (all-trans/9-cis/11-cis) // 6q24 // 3	Rdh12	NM_001108037	0.0498508	0.0498508	1.10256	1.10256	PNS LUR up vs PNS VEH	5.32649	0.0495975	0.0744918	1
12652	17680192	ENSRNOT00000003951 // Ren // renin // 13q13 // 24715 /// NM_012642 // Ren // renin // 1	Ren	ENSRNOT00000003951	0.00685913	0.00685913	1.1618	1.1618	PNS LUR up vs PNS VEH	13.0484	0.11703	0.0717511	1
19808	17743841	NM_001108540 // Rfesd // Rieske (Fe-S) domain containing // 2q11 // 361871 /// ENSRNOT0	Rfesd	NM_001108540	0.0140928	0.0140928	0.892136	-1.12091	PNS LUR down vs PNS VEH	9.77406	0.0677864	0.0554827	1
12737	17681025	NM_001077589 // Rgs16 // regulator of G-protein signaling 16 // 13q21 // 360857 /// ENS	Rgs16	NM_001077589	0.0283971	0.0283971	1.20154	1.20154	PNS LUR up vs PNS VEH	7.12467	0.17541	0.19696	1
12367	17677004	NM_001191827 // Rhbdd2 // rhomboid domain containing 2 // 12q12 // 360793 /// ENSRNOT00	Rhbdd2	NM_001191827	0.0480274	0.0480274	1.16044	1.16044	PNS LUR up vs PNS VEH	5.43724	0.115209	0.169511	1
9515	17649347	ENSRNOT00000005428 // Rhot1 // ras homolog gene family, member T1 // 10q26 // 303351 //	Rhot1	ENSRNOT00000005428	0.0442715	0.0442715	0.759725	-1.31627	PNS LUR down vs PNS VEH	5.68325	0.392932	0.553109	1
34411	17875457	NM_001025776 // Rhox8 // reproductive homeobox 8 // Xq11 // 503423 /// ENSRNOT000000494	Rhox8	NM_001025776	0.0132599	0.0132599	1.14559	1.14559	PNS LUR up vs PNS VEH	10.0282	0.096133	0.0766904	1
33332	17867715	NR_046238 // Rn5-8s // 5.8S ribosomal RNA // --- // 100861534	Rn5-8s	NR_046238	0.00507904	0.00507904	0.869534	-1.15004	PNS LUR down vs PNS VEH	14.6037	0.101692	0.0557076	1
14635	17698119	ENSRNOT00000013619 // Rnase10 // ribonuclease, RNase A family, 10 (non-active) // 15p14	Rnase10	ENSRNOT00000013619	0.0215177	0.0215177	0.83928	-1.1915	PNS LUR down vs PNS VEH	8.11585	0.159738	0.157458	1
10637	17660651	NM_001007599 // Rpl23 // ribosomal protein L23 // 10q31 // 29282 /// ENSRNOT00000005471	Rpl23	NM_001007599	0.0355146	0.0355146	1.15899	1.15899	PNS LUR up vs PNS VEH	6.37713	0.113277	0.142105	1
31339	17847298	NM_017150 // Rpl29 // ribosomal protein L29 // 8q32 // 29283 /// BC086404 // Rpl29 // r	Rpl29	NM_017150	0.0427791	0.0427791	0.851052	-1.17502	PNS LUR down vs PNS VEH	5.7885	0.13535	0.187061	1
8438	17639123	NM_021264 // Rpl35a // ribosomal protein L35a // 1q31 // 57809	Rpl35a	NM_021264	0.000690631	0.000690631	0.896018	-1.11605	PNS LUR down vs PNS VEH	28.5606	0.0627261	0.0175699	1
20725	17752416	NM_001002831 // Rpp21 // ribonuclease P 21 subunit (human) // 20p12 // 406230 /// ENSRN	Rpp21	NM_001002831	0.0348752	0.0348752	0.837346	-1.19425	PNS LUR down vs PNS VEH	6.43619	0.163974	0.203814	1
31462	17848884	NM_017138 // Rpsa // ribosomal protein SA // 8q32 // 29236 /// FJ386454 // Rpsa // ribo	Rpsa	NM_017138	0.02173	0.02173	0.895285	-1.11696	PNS LUR down vs PNS VEH	8.07951	0.0636657	0.0630391	1
18223	17728754	NM_001025740 // Rrm2 // ribonucleotide reductase M2 // 6q16 // 362720 /// BC099082 // R	Rrm2	NM_001025740	0.0325478	0.0325478	1.10099	1.10099	PNS LUR up vs PNS VEH	6.66338	0.0481664	0.0578282	1
20306	17748582	NM_001014173 // Rrnad1 // ribosomal RNA adenine dimethylase domain containing 1 // 2q34	Rrnad1	NM_001014173	0.0182687	0.0182687	1.14548	1.14548	PNS LUR up vs PNS VEH	8.73557	0.0959968	0.0879135	1
30527	17839535	NM_001130568 // Rrp7a // ribosomal RNA processing 7 homolog A (S. cerevisiae) // 7q34 /	Rrp7a	NM_001130568	0.037508	0.037508	1.1099	1.1099	PNS LUR up vs PNS VEH	6.20132	0.0565701	0.0729782	1
20761	17752725	NM_001008833 // RT1-CE10 // RT1 class I, locus CE10 // 20p12 // 414792 /// ENSRNOT00000	RT1-CE10	NM_001008833	0.0221279	0.0221279	1.21325	1.21325	PNS LUR up vs PNS VEH	8.0126	0.194425	0.194119	1
21153	17756307	NM_001008840 // RT1-CE2 // RT1 class I, locus CE2 // 20p12 // 414779 /// ENSRNOT0000004	RT1-CE2	NM_001008840	0.00419861	0.00419861	1.41217	1.41217	PNS LUR up vs PNS VEH	15.6525	0.619799	0.316779	1
21125	17756093	NM_001008850 // RT1-M1-4 // RT1 class I, locus M1, gene 4 // 20p12 // 294213 /// ENSRNO	RT1-M1-4	NM_001008850	0.0305637	0.0305637	1.20049	1.20049	PNS LUR up vs PNS VEH	6.87397	0.173736	0.202196	1
5705	17615434	NM_001198590 // Sbsn // suprabasin // 1q21 // 292793 /// NM_001044231 // Sbsn // suprab	Sbsn	NM_001198590	0.0358392	0.0358392	1.174	1.174	PNS LUR up vs PNS VEH	6.34765	0.133902	0.168757	1
32985	17864410	NM_001007712 // Sdpr // serum deprivation response // 9q22 // 316384 /// ENSRNOT0000002	Sdpr	NM_001007712	5.6394e-05	5.6394e-05	1.18738	1.18738	PNS LUR up vs PNS VEH	59.595	0.153496	0.0206052	1
10954	17664120	NM_001013043 // Sectm1 // secreted and transmembrane 1 // 10q32.3 // 287885 /// ENSRNOT	Sectm1	NM_001013043	0.0288894	0.0288894	1.15588	1.15588	PNS LUR up vs PNS VEH	7.06562	0.109193	0.123633	1
16613	17714645	NM_001170563 // Sema4d // sema domain, immunoglobulin domain (Ig), transmembrane domain	Sema4d	NM_001170563	0.0236487	0.0236487	1.14816	1.14816	PNS LUR up vs PNS VEH	7.77025	0.0993213	0.102258	1
8271	17637412	NM_001012460 // Sept1 // septin 1 // 1q36 // 293507 /// ENSRNOT00000055012 // Sept1 //	Sept1	NM_001012460	0.012269	0.012269	1.11486	1.11486	PNS LUR up vs PNS VEH	10.358	0.061515	0.0475112	1
22171	17765471	NM_001098782 // Serf2 // small EDRK-rich factor 2 // 3q35 // 502663	Serf2	NM_001098782	0.000650528	0.000650528	0.815562	-1.22615	PNS LUR down vs PNS VEH	29.0971	0.216286	0.059466	1
28724	17824097	X69834 // Serpina3m // serine (or cysteine) proteinase inhibitor, clade A, member 3M //	Serpina3m	X69834	0.0455798	0.0455798	1.19262	1.19262	PNS LUR up vs PNS VEH	5.59463	0.161464	0.230884	1
18441	17731176	NM_001012504 // Set // SET nuclear oncogene // 19q12 // 307947 /// BC158573 // Set // S	Set	NM_001012504	0.00093841	0.00093841	0.871924	-1.14689	PNS LUR down vs PNS VEH	25.9344	0.0977391	0.0301496	1
10606	17660276	NM_001107039 // Sgca // sarcoglycan, alpha (dystrophin-associated glycoprotein) // 10q3	Sgca	NM_001107039	0.023187	0.023187	1.13858	1.13858	PNS LUR up vs PNS VEH	7.8417	0.0876418	0.089411	1
29563	17830847	NM_198787 // Sgsm3 // small G protein signaling modulator 3 // 7q34 // 362963 /// ENSRN	Sgsm3	NM_198787	0.0110391	0.0110391	0.892775	-1.1201	PNS LUR down vs PNS VEH	10.8173	0.066938	0.0495045	1
21619	17761503	NM_001108579 // Sh2d3c // SH2 domain containing 3C // 3p11 // 362111 /// ENSRNOT0000003	Sh2d3c	NM_001108579	0.0396935	0.0396935	0.891042	-1.12228	PNS LUR down vs PNS VEH	6.02171	0.0692509	0.0920017	1
27788	17816566	NM_001108032 // Six6 // SIX homeobox 6 // 6q24 // 314221 /// ENSRNOT00000008880 // Six6	Six6	NM_001108032	0.0125337	0.0125337	0.847061	-1.18055	PNS LUR down vs PNS VEH	10.2667	0.143355	0.111705	1
13315	17686678	ENSRNOT00000038006 // Slamf7 // SLAM family member 7 // 13q24 // 364049 /// NM_00119155	Slamf7	ENSRNOT00000038006	0.0315195	0.0315195	1.10172	1.10172	PNS LUR up vs PNS VEH	6.77042	0.0488287	0.0576965	1
19108	17737182	ENSRNOT00000045438 // Slc10a5 // solute carrier family 10 (sodium/bile acid cotransport	Slc10a5	ENSRNOT00000045438	0.0491566	0.0491566	1.11786	1.11786	PNS LUR up vs PNS VEH	5.36803	0.0645961	0.0962678	1
22639	17769633	NM_001108613 // Slc17a9 // solute carrier family 17, member 9 // 3q43 // 362287 /// ENS	Slc17a9	NM_001108613	0.00604895	0.00604895	1.15306	1.15306	PNS LUR up vs PNS VEH	13.6846	0.105548	0.0617034	1
22231	17766144	ENSRNOT00000025294 // Slc20a1 // solute carrier family 20 (phosphate transporter), memb	Slc20a1	ENSRNOT00000025294	0.0028139	0.0028139	0.866599	-1.15394	PNS LUR down vs PNS VEH	18.0297	0.10667	0.0473311	1
10193	17656134	NM_019269 // Slc22a5 // solute carrier family 22 (organic cation/carnitine transporter)	Slc22a5	NM_019269	0.028499	0.028499	1.1754	1.1754	PNS LUR up vs PNS VEH	7.11234	0.135899	0.15286	1
23183	17774685	NM_001107748 // Slc35c1 // solute carrier family 35, member C1 // 3q24 // 311204 /// EN	Slc35c1	NM_001107748	0.0367808	0.0367808	0.897211	-1.11457	PNS LUR down vs PNS VEH	6.26404	0.0612159	0.0781807	1
30600	17840480	ENSRNOT00000009187 // Slc38a4 // solute carrier family 38, member 4 // 7q35 // 170573 /	Slc38a4	ENSRNOT00000009187	0.0259923	0.0259923	1.20154	1.20154	PNS LUR up vs PNS VEH	7.43296	0.175409	0.18879	1
32974	17864290	NM_133315 // Slc40a1 // solute carrier family 39 (iron-regulated transporter), member 1	Slc40a1	NM_133315	0.045753	0.045753	1.14719	1.14719	PNS LUR up vs PNS VEH	5.58314	0.0981153	0.140588	1
30828	17842418	NM_001134715 // Slc44a2 // solute carrier family 44, member 2 // 8q13 // 363024 /// ENS	Slc44a2	NM_001134715	0.0141542	0.0141542	1.11418	1.11418	PNS LUR up vs PNS VEH	9.75607	0.0608258	0.0498772	1
27413	17812893	ENSRNOT00000024581 // Slc45a1 // solute carrier family 45, member 1 // 5q36 // 246258 /	Slc45a1	ENSRNOT00000024581	0.00535067	0.00535067	0.895757	-1.11637	PNS LUR down vs PNS VEH	14.3254	0.0630595	0.0352155	1
19035	17736505	NM_001107653 // Slc45a2 // solute carrier family 45, member 2 // 2q16 // 310152 /// ENS	Slc45a2	NM_001107653	0.0383329	0.0383329	1.11621	1.11621	PNS LUR up vs PNS VEH	6.13199	0.0628954	0.0820554	1
15778	17706989	NM_052983 // Slc5a5 // solute carrier family 5 (sodium iodide symporter), member 5 // 1	Slc5a5	NM_052983	0.0142584	0.0142584	1.16064	1.16064	PNS LUR up vs PNS VEH	9.72579	0.115472	0.0949819	1
27038	17809353	ENSRNOT00000064569 // Slc5a9 // solute carrier family 5 (sodium/glucose cotransporter),	Slc5a9	ENSRNOT00000064569	0.00124906	0.00124906	1.22042	1.22042	PNS LUR up vs PNS VEH	23.6608	0.206466	0.0698087	1
34772	17878067	ENSRNOT00000005580 // Slc7a3 // solute carrier family 7 (cationic amino acid transporte	Slc7a3	ENSRNOT00000005580	0.00127665	0.00127665	1.20544	1.20544	PNS LUR up vs PNS VEH	23.4938	0.181659	0.0618578	1
5721	17615580	NM_053929 // Slc7a9 // solute carrier family 7 (glycoprotein-associated amino acid tran	Slc7a9	NM_053929	0.0439615	0.0439615	1.11688	1.11688	PNS LUR up vs PNS VEH	5.70473	0.0635774	0.0891574	1
8252	17637226	NM_001009292 // Slx1b // SLX1 structure-specific endonuclease subunit homolog B (S. cer	Slx1b	NM_001009292	0.0356691	0.0356691	1.1212	1.1212	PNS LUR up vs PNS VEH	6.36305	0.0680954	0.0856135	1
18251	17729018	ENSRNOT00000024568 // Smarca5 // SWI/SNF related, matrix associated, actin dependent re	Smarca5	ENSRNOT00000024568	0.0374368	0.0374368	0.869838	-1.14964	PNS LUR down vs PNS VEH	6.20739	0.101185	0.130406	1
13429	17687556	NM_206851 // Smyd2 // SET and MYND domain containing 2 // 13q27 // 289372 /// ENSRNOT00	Smyd2	NM_206851	0.0117168	0.0117168	0.907336	-1.10213	PNS LUR down vs PNS VEH	10.5567	0.0492045	0.0372878	1
15886	17707931	BC086510 // Snx25 // sorting nexin 25 // 16q11 // 306471	Snx25	BC086510	0.010336	0.010336	0.855968	-1.16827	PNS LUR down vs PNS VEH	11.1098	0.125856	0.0906269	1
19207	17738024	NM_001108549 // Spata5 // spermatogenesis associated 5 // 2q25 // 361935 /// ENSRNOT000	Spata5	NM_001108549	0.0484875	0.0484875	0.890672	-1.12275	PNS LUR down vs PNS VEH	5.40879	0.0697501	0.103166	1
7945	17635213	NM_001191601 // Spcs2 // signal peptidase complex subunit 2 homolog (S. cerevisiae) //	Spcs2	NM_001191601	0.0432034	0.0432034	1.166	1.166	PNS LUR up vs PNS VEH	5.7581	0.122733	0.170518	1
9234	17646634	NM_001039017 // Specc1 // sperm antigen with calponin homology and coiled-coil domains	Specc1	NM_001039017	0.0451377	0.0451377	0.895893	-1.11621	PNS LUR down vs PNS VEH	5.62421	0.0628868	0.0894517	1
15109	17701180	NM_001009971 // Spetex-2G // Spetex-2G protein // 15p16 // 361099 /// NM_001011701 // S	Spetex-2G	NM_001009971	0.000966475	0.000966475	1.10669	1.10669	PNS LUR up vs PNS VEH	25.6925	0.0534715	0.0166497	1
13653	17689304	NM_001008870 // Spink2 // serine peptidase inhibitor, Kazal type 2 (acrosin-trypsin inh	Spink2	NM_001008870	0.0221759	0.0221759	1.10859	1.10859	PNS LUR up vs PNS VEH	8.00463	0.0552963	0.0552643	1
10159	17655823	ENSRNOT00000059255 // Sqstm1 // sequestosome 1 // 10q21 // 113894 /// NM_175843 // Sqst	Sqstm1	ENSRNOT00000059255	0.0444923	0.0444923	0.878825	-1.13788	PNS LUR down vs PNS VEH	5.66805	0.0868171	0.122535	1
14180	17694051	NM_001013990 // Srd5a3 // steroid 5 alpha-reductase 3 // 14p11 // 305291 /// ENSRNOT000	Srd5a3	NM_001013990	0.0385182	0.0385182	1.10506	1.10506	PNS LUR up vs PNS VEH	6.11669	0.0519324	0.0679222	1
31677	17850832	NM_203337 // St3gal4 // ST3 beta-galactoside alpha-2,3-sialyltransferase 4 // 8q21 // 3	St3gal4	NM_203337	0.0183156	0.0183156	0.871355	-1.14764	PNS LUR down vs PNS VEH	8.72565	0.0986716	0.0904657	1
25691	17796689	ENSRNOT00000066590 // Stau2 // staufen, RNA binding protein, homolog 2 (Drosophila) //	Stau2	ENSRNOT00000066590	0.0353048	0.0353048	1.12353	1.12353	PNS LUR up vs PNS VEH	6.39636	0.0705945	0.0882934	1
32634	17860585	NM_173142 // Stk16 // serine/threonine kinase 16 // 9q33 // 286927 /// ENSRNOT000000261	Stk16	NM_173142	0.0269051	0.0269051	0.906132	-1.10359	PNS LUR down vs PNS VEH	7.31185	0.0505572	0.0553154	1
8113	17636033	XM_001075918 // Stk33 // serine/threonine kinase 33 // 1q33 // 690861 /// ENSRNOT000000	Stk33	XM_001075918	0.014175	0.014175	1.11417	1.11417	PNS LUR up vs PNS VEH	9.75002	0.0608139	0.0498984	1
14901	17699740	ENSRNOT00000058953 // Stmn4 // stathmin-like 4 // 15p12 // 79423 /// NM_019176 // Stmn4	Stmn4	ENSRNOT00000058953	0.0277829	0.0277829	0.874736	-1.1432	PNS LUR down vs PNS VEH	7.20018	0.0932008	0.103554	1
7660	17633345	XM_001080929 // Svip // small VCP/p97-interacting protein // 1q22 // 499157 /// ENSRNOT	Svip	XM_001080929	0.0136092	0.0136092	0.897431	-1.11429	PNS LUR down vs PNS VEH	9.91922	0.0609391	0.0491483	1
9543	17649585	NM_001105824 // Taf15 // TAF15 RNA polymerase II, TATA box binding protein (TBP)-associ	Taf15	NM_001105824	0.0294448	0.0294448	0.89135	-1.12189	PNS LUR down vs PNS VEH	7.00052	0.0688364	0.0786643	1
34871	17878772	NM_001135877 // Taf7l // TAF7-like RNA polymerase II, TATA box binding protein (TBP)-as	Taf7l	NM_001135877	0.0125791	0.0125791	1.14713	1.14713	PNS LUR up vs PNS VEH	10.2513	0.098036	0.0765065	1
23463	17777693	NM_001044243 // Tasp1 // taspase, threonine aspartase 1 // 3q36-q41 // 311468 /// ENSRN	Tasp1	NM_001044243	0.0275877	0.0275877	0.906019	-1.10373	PNS LUR down vs PNS VEH	7.22462	0.0506853	0.056125	1
35067	17880068	NM_001025748 // Taz // tafazzin // Xq37 // 363521 /// ENSRNOT00000056290 // Taz // tafa	Taz	NM_001025748	0.00104499	0.00104499	1.13342	1.13342	PNS LUR up vs PNS VEH	25.0599	0.0816189	0.0260556	1
7578	17632526	NM_001106258 // Tbc1d17 // TBC1 domain family, member 17 // 1q22 // 292886 /// ENSRNOT0	Tbc1d17	NM_001106258	0.0377855	0.0377855	0.905474	-1.10439	PNS LUR down vs PNS VEH	6.17778	0.0513053	0.0664385	1
33839	17871071	NM_001106955 // Tbc1d25 // TBC1 domain family, member 25 // Xq13 // 302552 /// ENSRNOT0	Tbc1d25	NM_001106955	0.0441725	0.0441725	0.892659	-1.12025	PNS LUR down vs PNS VEH	5.69008	0.0670914	0.0943275	1
9094	17645454	NM_001108274 // Tbc1d9b // TBC1 domain family, member 9B (with GRAM domain) // 10q22 //	Tbc1d9b	NM_001108274	0.00793847	0.00793847	0.901315	-1.10949	PNS LUR down vs PNS VEH	12.334	0.0561729	0.0364343	1
6332	17620691	NM_001108920 // Tbx6 // T-box 6 // 1q36 // 365371 /// ENSRNOT00000068543 // Tbx6 // T-b	Tbx6	NM_001108920	0.0215281	0.0215281	1.19858	1.19858	PNS LUR up vs PNS VEH	8.11405	0.170722	0.168322	1
29898	17833399	NM_017054 // Tbxa2r // thromboxane A2 receptor // 7q11 // 24816 /// ENSRNOT00000027932	Tbxa2r	NM_017054	0.0281955	0.0281955	1.14166	1.14166	PNS LUR up vs PNS VEH	7.14923	0.091331	0.1022	1
34236	17874064	NM_001009675 // Tceal1 // transcription elongation factor A (SII)-like 1 // Xq35 // 302	Tceal1	NM_001009675	0.0227088	0.0227088	0.88523	-1.12965	PNS LUR down vs PNS VEH	7.91762	0.0773306	0.0781352	1
15472	17703747	NM_001106044 // Tdh // L-threonine dehydrogenase // 15p12 // 290315 /// ENSRNOT00000015	Tdh	NM_001106044	0.0349425	0.0349425	1.10463	1.10463	PNS LUR up vs PNS VEH	6.42991	0.051522	0.064103	1
25904	17798570	ENSRNOT00000013726 // Tdrd7 // tudor domain containing 7 // 5q22 // 85425 /// NM_138871	Tdrd7	ENSRNOT00000013726	0.0239276	0.0239276	0.899979	-1.11114	PNS LUR down vs PNS VEH	7.72794	0.0577881	0.0598225	1
18684	17733347	ENSRNOT00000027695 // Terf2 // telomeric repeat binding factor 2 // 19q12 // 361403 ///	Terf2	ENSRNOT00000027695	0.0383191	0.0383191	1.12868	1.12868	PNS LUR up vs PNS VEH	6.13314	0.0762434	0.0994511	1
18353	17730297	NM_001013143 // Terf2ip // telomeric repeat binding factor 2, interacting protein // 19	Terf2ip	NM_001013143	0.0424467	0.0424467	0.886783	-1.12767	PNS LUR down vs PNS VEH	5.81257	0.0751227	0.103393	1
9679	17650888	NM_031134 // Thra // thyroid hormone receptor alpha // 10q31 // 81812 /// ENSRNOT000000	Thra	NM_031134	0.00687837	0.00687837	0.908975	-1.10014	PNS LUR down vs PNS VEH	13.0345	0.0473946	0.0290887	1
27091	17809986	NM_053545 // Tie1 // tyrosine kinase with immunoglobulin-like and EGF-like domains 1 //	Tie1	NM_053545	0.0455277	0.0455277	1.25102	1.25102	PNS LUR up vs PNS VEH	5.5981	0.260986	0.372964	1
31049	17844014	NM_022541 // Timm8b // translocase of inner mitochondrial membrane 8 homolog b (yeast)	Timm8b	NM_022541	0.0053216	0.0053216	0.878426	-1.1384	PNS LUR down vs PNS VEH	14.3543	0.0874301	0.0487268	1
13088	17684134	FQ211467 // Tmcc2 // transmembrane and coiled-coil domain family 2 // 13q13 // 305095	Tmcc2	FQ211467	0.0234146	0.0234146	0.891533	-1.12166	PNS LUR down vs PNS VEH	7.80626	0.0685917	0.0702941	1
32986	17864415	NM_001108795 // Tmeff2 // transmembrane protein with EGF-like and two follistatin-like	Tmeff2	NM_001108795	0.0183997	0.0183997	1.10832	1.10832	PNS LUR up vs PNS VEH	8.70794	0.0550376	0.0505631	1
8574	17640579	ENSRNOT00000028971 // Tmem132a // transmembrane protein 132A // 1q43 // 338474 /// NM_1	Tmem132a	ENSRNOT00000028971	0.0157808	0.0157808	0.871943	-1.14686	PNS LUR down vs PNS VEH	9.31273	0.0977067	0.0839339	1
8569	17640507	ENSRNOT00000028092 // Tmem138 // transmembrane protein 138 // 1q43 // 361728 /// NM_198	Tmem138	ENSRNOT00000028092	0.0398293	0.0398293	1.12119	1.12119	PNS LUR up vs PNS VEH	6.01097	0.0680882	0.0906186	1
33555	17869205	NM_001134984 // Tmem146 // transmembrane protein 146 // --- // 680264 /// BC169121 // T	Tmem146	NM_001134984	0.00582142	0.00582142	1.12387	1.12387	PNS LUR up vs PNS VEH	13.8827	0.0709612	0.0408917	1
19354	17739425	NM_001108553 // Tmem154 // transmembrane protein 154 // 2q34 // 361972 /// ENSRNOT00000	Tmem154	NM_001108553	0.00852325	0.00852325	1.11234	1.11234	PNS LUR up vs PNS VEH	11.9961	0.0589837	0.0393351	1
11861	17672142	NM_001025413 // Tmem184a // transmembrane protein 184A // 12q11 // 304325 /// ENSRNOT00	Tmem184a	NM_001025413	0.00820026	0.00820026	1.10432	1.10432	PNS LUR up vs PNS VEH	12.179	0.0512401	0.0336579	1
31488	17849136	NM_001191886 // Tmem42 // transmembrane protein 42 // 8q32 // 363171 /// ENSRNOT0000004	Tmem42	NM_001191886	0.0167183	0.0167183	0.869509	-1.15007	PNS LUR down vs PNS VEH	9.08258	0.101735	0.089609	1
30179	17836280	NM_001024759 // Tmem5 // transmembrane protein 5 // 7q22 // 299841 /// ENSRNOT000000060	Tmem5	NM_001024759	0.00318627	0.00318627	0.873504	-1.14481	PNS LUR down vs PNS VEH	17.2654	0.0951733	0.0440988	1
11437	17667919	ENSRNOT00000002775 // Tmem50b // transmembrane protein 50B // 11q11 // 360698 /// NM_00	Tmem50b	ENSRNOT00000002775	0.00200422	0.00200422	0.895325	-1.11691	PNS LUR down vs PNS VEH	20.2428	0.0636143	0.0251405	1
25417	17794111	NM_001108643 // Tmem72 // transmembrane protein 72 // 4q42 // 362424 /// ENSRNOT0000003	Tmem72	NM_001108643	0.00178672	0.00178672	1.1132	1.1132	PNS LUR up vs PNS VEH	21.036	0.0598419	0.0227579	1
22374	17767286	ENSRNOT00000012765 // Tmem74b // transmembrane protein 74B // 3q41 // 499917	Tmem74b	ENSRNOT00000012765	0.0342205	0.0342205	0.863035	-1.1587	PNS LUR down vs PNS VEH	6.49811	0.112899	0.138994	1
11470	17668268	NM_130424 // Tmprss2 // transmembrane protease, serine 2 // 11q12 // 156435 /// ENSRNOT	Tmprss2	NM_130424	0.040163	0.040163	1.12559	1.12559	PNS LUR up vs PNS VEH	5.98476	0.0728307	0.0973549	1
31882	17852607	XM_236246 // Tnfaip8l3 // tumor necrosis factor, alpha-induced protein 8-like 3 // 8q24	Tnfaip8l3	XM_236246	0.0445544	0.0445544	1.14414	1.14414	PNS LUR up vs PNS VEH	5.6638	0.0943496	0.133267	1
26537	17805150	NM_001024349 // Tnfrsf18 // tumor necrosis factor receptor superfamily, member 18 // 5q	Tnfrsf18	NM_001024349	0.00197616	0.00197616	1.1798	1.1798	PNS LUR up vs PNS VEH	20.3389	0.142252	0.0559528	1
10354	17657818	NM_001001513 // Tnfsf12 // tumor necrosis factor ligand superfamily member 12 // 10q24	Tnfsf12	NM_001001513	0.0172882	0.0172882	1.11068	1.11068	PNS LUR up vs PNS VEH	8.95046	0.0573338	0.0512455	1
18578	17732381	ENSRNOT00000005571 // Tnpo2 // transportin 2 // 19q11 // 304670 /// NM_001107166 // Tnp	Tnpo2	ENSRNOT00000005571	0.000880576	0.000880576	0.847682	-1.17969	PNS LUR down vs PNS VEH	26.4628	0.142091	0.0429559	1
13304	17686582	NM_001083338 // Tomm40b // translocase of outer mitochondrial membrane 40 homolog B (ye	Tomm40b	NM_001083338	0.0110829	0.0110829	0.897022	-1.1148	PNS LUR down vs PNS VEH	10.7998	0.0614541	0.0455222	1
28375	17821376	NM_019353 // Tpo // thyroid peroxidase // 6q16 // 54314 /// ENSRNOT00000006526 // Tpo /	Tpo	NM_019353	0.00845861	0.00845861	1.10666	1.10666	PNS LUR up vs PNS VEH	12.032	0.0534409	0.0355324	1
16391	17712561	NM_001108877 // Tpte // transmembrane phosphatase with tensin homology // 16q12.5 // 36	Tpte	NM_001108877	0.0116346	0.0116346	0.848819	-1.17811	PNS LUR down vs PNS VEH	10.5872	0.139797	0.105635	1
13445	17687699	NM_001014132 // Traf3ip3 // TRAF3 interacting protein 3 // 13q27 // 360900 /// ENSRNOT0	Traf3ip3	NM_001014132	0.0212767	0.0212767	1.16067	1.16067	PNS LUR up vs PNS VEH	8.15764	0.115523	0.11329	1
5197	17611207	ENSRNOT00000019436 // Trmt11 // tRNA methyltransferase 11 homolog (S. cerevisiae) // 1p	Trmt11	ENSRNOT00000019436	0.0356708	0.0356708	0.847862	-1.17944	PNS LUR down vs PNS VEH	6.3629	0.141727	0.178192	1
16572	17714282	NM_001191691 // Trpc7 // transient receptor potential cation channel, subfamily C, memb	Trpc7	NM_001191691	0.00878533	0.00878533	1.18175	1.18175	PNS LUR up vs PNS VEH	11.854	0.145118	0.0979367	1
6720	17624453	ENSRNOT00000017892 // Trpm6 // transient receptor potential cation channel, subfamily M	Trpm6	ENSRNOT00000017892	0.0173443	0.0173443	1.11878	1.11878	PNS LUR up vs PNS VEH	8.93777	0.0655467	0.0586694	1
34907	17879047	ENSRNOT00000048080 // Tsc22d3 // TSC22 domain family, member 3 // Xq35 // 83514 /// NM_	Tsc22d3	ENSRNOT00000048080	0.0119025	0.0119025	1.18917	1.18917	PNS LUR up vs PNS VEH	10.4886	0.156191	0.119133	1
6485	17622529	NM_001013194 // Tssc4 // tumor suppressing subtransferable candidate 4 // 1q41 // 36168	Tssc4	NM_001013194	0.00904017	0.00904017	1.11054	1.11054	PNS LUR up vs PNS VEH	11.7208	0.0572048	0.0390449	1
32330	17857385	XM_244043 // Ttbk1 // tau tubulin kinase 1 // 9q12 // 316229 /// ENSRNOT00000024824 //	Ttbk1	XM_244043	0.0299571	0.0299571	0.836602	-1.19531	PNS LUR down vs PNS VEH	6.94183	0.165619	0.190865	1
27516	17813896	NM_001100756 // Ttc7 // tetratricopeptide repeat domain 7 // 6q12 // 362696 /// ENSRNOT	Ttc7	NM_001100756	0.00524339	0.00524339	1.17341	1.17341	PNS LUR up vs PNS VEH	14.4332	0.133061	0.0737532	1
16350	17712175	NM_001013883 // Tti2 // TELO2 interacting protein 2 // 16q12.3 // 290811 /// ENSRNOT000	Tti2	NM_001013883	0.0414876	0.0414876	1.1432	1.1432	PNS LUR up vs PNS VEH	5.88342	0.0931991	0.126728	1
30637	17840944	NM_001044270 // Tuba1b // tubulin, alpha 1B // 7q36 // 500929 /// BC060572 // Tuba1b //	Tuba1b	NM_001044270	0.0481247	0.0481247	0.894642	-1.11777	PNS LUR down vs PNS VEH	5.43119	0.0644948	0.0949991	1
18422	17730976	NM_139254 // Tubb3 // tubulin, beta 3 class III // 19q12 // 246118 /// ENSRNOT000000234	Tubb3	NM_139254	0.0206888	0.0206888	0.865125	-1.1559	PNS LUR down vs PNS VEH	8.26215	0.109222	0.105757	1
6297	17620349	ENSRNOT00000025072 // Ubfd1 // ubiquitin family domain containing 1 // 1q36 // 293454 /	Ubfd1	ENSRNOT00000025072	0.0322767	0.0322767	0.809724	-1.23499	PNS LUR down vs PNS VEH	6.69118	0.231798	0.277139	1
11612	17669813	ENSRNOT00000029842 // Ubxn7 // UBX domain protein 7 // 11q22 // 303878 /// ENSRNOT00000	Ubxn7	ENSRNOT00000029842	0.00224522	0.00224522	0.88935	-1.12442	PNS LUR down vs PNS VEH	19.481	0.0715524	0.0293835	1
22790	17771240	NM_001107831 // Uck1 // uridine-cytidine kinase 1 // 3p11 // 311864 /// ENSRNOT00000015	Uck1	NM_001107831	0.0353702	0.0353702	0.905372	-1.10452	PNS LUR down vs PNS VEH	6.39035	0.051421	0.0643733	1
11232	17666192	NM_001025402 // Umps // uridine monophosphate synthetase // 11q22 // 288051 /// ENSRNOT	Umps	NM_001025402	0.0400399	0.0400399	0.908663	-1.10052	PNS LUR down vs PNS VEH	5.9944	0.0477366	0.0637082	1
11006	17664455	NM_001100501 // Usp16 // ubiquitin specific peptidase 16 // 11q11 // 288306 /// ENSRNOT	Usp16	NM_001100501	0.0283448	0.0283448	0.902784	-1.10768	PNS LUR down vs PNS VEH	7.13102	0.0544255	0.0610578	1
22587	17769371	ENSRNOT00000007554 // Vapb // VAMP (vesicle-associated membrane protein)-associated pro	Vapb	ENSRNOT00000007554	0.0208307	0.0208307	0.895905	-1.11619	PNS LUR down vs PNS VEH	8.23659	0.0628709	0.0610649	1
20754	17752661	NM_213563 // Vars2 // valyl-tRNA synthetase 2, mitochondrial (putative) // 20p12 // 309	Vars2	NM_213563	0.0229479	0.0229479	0.835226	-1.19728	PNS LUR down vs PNS VEH	7.87941	0.16869	0.171272	1
25396	17793923	NM_001015004 // Vgll4 // vestigial like 4 (Drosophila) // 4q42 // 297523 /// ENSRNOT000	Vgll4	NM_001015004	0.0446459	0.0446459	0.897435	-1.11429	PNS LUR down vs PNS VEH	5.65755	0.0609336	0.0861626	1
7137	17628727	NM_001009514 // Vom1r1 // vomeronasal 1 receptor 1 // 1q12 // 494234 /// ENSRNOT0000004	Vom1r1	NM_001009514	0.0310136	0.0310136	1.11188	1.11188	PNS LUR up vs PNS VEH	6.82473	0.058526	0.0686046	1
5372	17612673	NM_001008946 // Vom1r29 // vomeronasal 1 receptor 29 // 1q12 // 494292 /// ENSRNOT00000	Vom1r29	NM_001008946	0.029086	0.029086	0.872336	-1.14635	PNS LUR down vs PNS VEH	7.0424	0.0970666	0.110265	1
7255	17629508	NM_001008919 // Vom1r35 // vomeronasal 1 receptor 35 // 1q12 // 494268 /// ENSRNOT00000	Vom1r35	NM_001008919	0.0486735	0.0486735	1.15709	1.15709	PNS LUR up vs PNS VEH	5.39739	0.110781	0.164199	1
5488	17613442	NM_001167552 // Vom1r60 // vomeronasal 1 receptor 60 // --- // 100312671	Vom1r60	NM_001167552	0.0224948	0.0224948	1.16524	1.16524	PNS LUR up vs PNS VEH	7.95225	0.121693	0.122423	1
25056	17791618	ENSRNOT00000044351 // Vom1r79 // vomeronasal 1 receptor 79 // 4q24 // 494227 /// NM_001	Vom1r79	ENSRNOT00000044351	0.00523474	0.00523474	1.43155	1.43155	PNS LUR up vs PNS VEH	14.442	0.669717	0.370984	1
24137	17783911	NM_001009528 // Vom1r84 // vomeronasal 1 receptor 84 // 4q24 // 494248 /// ENSRNOT00000	Vom1r84	NM_001009528	0.0119634	0.0119634	1.10644	1.10644	PNS LUR up vs PNS VEH	10.4665	0.0532373	0.0406916	1
25073	17791731	NM_001008928 // Vom1r89 // vomeronasal 1 receptor 89 // 4q31 // 494276 /// ENSRNOT00000	Vom1r89	NM_001008928	0.00922185	0.00922185	1.1372	1.1372	PNS LUR up vs PNS VEH	11.6287	0.086017	0.0591754	1
5363	17612607	NM_001099492 // Vom2r19 // vomeronasal 2 receptor, 19 // 1q12 // 690729 /// ENSRNOT0000	Vom2r19	NM_001099492	0.00272556	0.00272556	1.11257	1.11257	PNS LUR up vs PNS VEH	18.2297	0.0592096	0.0259838	1
7879	17634722	ENSRNOT00000043129 // Vom2r40 // vomeronasal 2 receptor, 40 // 1q32 // 286983 /// NM_17	Vom2r40	ENSRNOT00000043129	0.022183	0.022183	0.863029	-1.15871	PNS LUR down vs PNS VEH	8.00346	0.11291	0.112861	1
19290	17738894	ENSRNOT00000013777 // Vom2r44 // vomeronasal 2 receptor 44 // 2q31 // 266778 /// NM_001	Vom2r44	ENSRNOT00000013777	0.00471225	0.00471225	1.36394	1.36394	PNS LUR up vs PNS VEH	15.0106	0.501271	0.267156	1
18315	17729795	ENSRNOT00000027607 // Vps4a // vacuolar protein sorting 4 homolog A (S. cerevisiae) //	Vps4a	ENSRNOT00000027607	0.00371733	0.00371733	0.908882	-1.10025	PNS LUR down vs PNS VEH	16.3503	0.0474968	0.0232395	1
11947	17673008	NM_001135743 // Wbscr22 // Williams Beuren syndrome chromosome region 22 // 12q12 // 36	Wbscr22	NM_001135743	0.0446493	0.0446493	1.20376	1.20376	PNS LUR up vs PNS VEH	5.65732	0.178958	0.253064	1
13390	17687213	ENSRNOT00000005059 // Wdr26 // WD repeat domain 26 // 13q26 // 498301 /// NM_001109081	Wdr26	ENSRNOT00000005059	0.0109451	0.0109451	0.904249	-1.10589	PNS LUR down vs PNS VEH	10.855	0.0527131	0.0388489	1
18892	17735269	NM_001108541 // Wdr41 // WD repeat domain 41 // 2q12 // 361879 /// ENSRNOT00000067022 /	Wdr41	NM_001108541	0.0418235	0.0418235	0.895522	-1.11667	PNS LUR down vs PNS VEH	5.85837	0.0633614	0.0865242	1
25435	17794339	NM_001100489 // Wnt5b // wingless-type MMTV integration site family, member 5B // 4q42	Wnt5b	NM_001100489	0.0323245	0.0323245	0.908569	-1.10063	PNS LUR down vs PNS VEH	6.68626	0.0478398	0.0572395	1
17125	17719143	NM_172332 // Wrnip1 // Werner helicase interacting protein 1 // 17p12 // 282835 /// ENS	Wrnip1	NM_172332	0.0313421	0.0313421	0.877396	-1.13974	PNS LUR down vs PNS VEH	6.78934	0.0890196	0.104893	1
15874	17707810	NM_001109111 // Wwc2 // WW and C2 domain containing 2 // 16q11 // 498630 /// ENSRNOT000	Wwc2	NM_001109111	0.0381438	0.0381438	0.864843	-1.15628	PNS LUR down vs PNS VEH	6.14772	0.109716	0.142772	1
8190	17636536	ENSRNOT00000058700 // Ybx1 // Y box binding protein 1 // 5q36 // 500538	Ybx1	ENSRNOT00000058700	0.0142647	0.0142647	0.770679	-1.29756	PNS LUR down vs PNS VEH	9.72396	0.353061	0.290467	1
28285	17820414	NM_001035221 // Ypel5 // yippee-like 5 (Drosophila) // 6q13 // 298792 /// ENSRNOT000000	Ypel5	NM_001035221	0.00511273	0.00511273	0.893786	-1.11884	PNS LUR down vs PNS VEH	14.5682	0.0656088	0.0360286	1
17586	17722993	ENSRNOT00000060098 // Ythdc2 // YTH domain containing 2 // 18q11 // 307446	Ythdc2	ENSRNOT00000060098	0.0448069	0.0448069	0.906077	-1.10366	PNS LUR down vs PNS VEH	5.64658	0.050619	0.0717164	1
22841	17771789	NM_001107840 // Zbtb26 // zinc finger and BTB domain containing 26 // 3q11 // 311910 //	Zbtb26	NM_001107840	0.00784311	0.00784311	1.13042	1.13042	PNS LUR up vs PNS VEH	12.3921	0.0781985	0.0504828	1
21865	17763375	NM_001010963 // Zc3h15 // zinc finger CCCH-type containing 15 // 3q24 // 362154 /// ENS	Zc3h15	NM_001010963	0.000586253	0.000586253	0.83166	-1.20241	PNS LUR down vs PNS VEH	30.0494	0.176803	0.0470699	1
32264	17856689	NM_001039014 // Zdhhc3 // zinc finger, DHHC-type containing 3 // 8q32 // 301081 /// ENS	Zdhhc3	NM_001039014	0.0246034	0.0246034	0.885815	-1.1289	PNS LUR down vs PNS VEH	7.62796	0.0764945	0.0802254	1
13843	17690970	NM_001107231 // Zfp278 // zinc finger protein 278 // 14q21 // 305471 /// ENSRNOT0000002	Zfp278	NM_001107231	0.018898	0.018898	0.901908	-1.10876	PNS LUR down vs PNS VEH	8.60514	0.0554638	0.0515635	1
7435	17631103	NM_133290 // Zfp36 // zinc finger protein 36 // 1q21 // 79426 /// ENSRNOT00000026661 //	Zfp36	NM_133290	0.0465413	0.0465413	0.874619	-1.14336	PNS LUR down vs PNS VEH	5.53154	0.0933873	0.135061	1
29150	17826986	NM_001009664 // Zfp414 // zinc finger protein 414 // 7q12 // 299647 /// ENSRNOT00000011	Zfp414	NM_001009664	0.0243637	0.0243637	1.11244	1.11244	PNS LUR up vs PNS VEH	7.66301	0.0590775	0.0616755	1
7378	17630471	NM_001108476 // Zfp428 // zinc finger protein 428 // 1q21 // 361519 /// ENSRNOT00000050	Zfp428	NM_001108476	0.0418443	0.0418443	1.11555	1.11555	PNS LUR up vs PNS VEH	5.85683	0.06222	0.084988	1
29129	17826832	NM_182823 // Zfp472 // zinc finger protein 472 // 7q11 // 314587 /// ENSRNOT00000006044	Zfp472	NM_182823	0.0426938	0.0426938	0.836137	-1.19598	PNS LUR down vs PNS VEH	5.79465	0.166654	0.230079	1
23673	17779537	NM_001047860 // Znfx1 // zinc finger, NFX1-type containing 1 // 3q42 // 296384 /// ENSR	Znfx1	NM_001047860	0.0448892	0.0448892	0.884216	-1.13095	PNS LUR down vs PNS VEH	5.64099	0.0787917	0.111742	1
