# Supplementary material for: Lurasidone Sub-Chronic Treatment During Adolescence Modulates Inflammatory and Inositol-Related Metabolic Pathways in the Prefrontal Cortex of Adult Male Rats Exposed to Prenatal Stress
Source: Biomolecules. 2026 Feb 20;16(2):327. doi: 10.3390/biom16020327 (PMC12938161; doi:10.3390/biom16020327)
Supplement: Supplementary file 1 [file biomolecules-16-00327-s001.zip › Supplementary File S3.xlsx]

## Sheet: Pathways_affected_by_PNS
© 2000-2024 QIAGEN. All rights reserved.
Ingenuity Canonical Pathways	-log(p-value)	Ratio	z-score	Molecules
α-Adrenergic Signaling	4,91E00	1,01E-01	1,342	ADCY6,ADRA1A,ERAS,GNA11,GNG12,GNG5,PHKA2,PRKCE,PRKCG,PYGL
Eicosanoid Signaling	3,57E00	5,43E-02	0,535	ADCY6,ALOX5AP,AP1B1,CCND1,CTNNB1,ERAS,GNA11,GNG12,GNG5,ITGB1,NFKB1,PRKCE,PRKCG,PTGES
Estrogen-mediated S-phase Entry	3	1,6E-01	-1,000	CCNA2,CCND1,CCNE2,ESR2
Noradrenaline and Adrenaline Degradation	3	1,6E-01	-1,000	ADH5,ALDH3A2,LRTOMT,SMOX
G alpha (z) signalling events	2,94E00	1,14E-01	0,447	ADCY6,GNG12,GNG5,PRKCE,PRKCG
DHCR24 Signaling Pathway	2,83E00	6,72E-02	0,000	C9,ERAS,NFKB1,NR1H3,PDGFA,PRKCE,PRKCG,SREBF2
Transmission across Electrical Synapses	2,72E00	0.5	#NUM!	GJD2,PANX1
Gαq Signaling	2,62E00	5,7E-02	0,707	ADRA1A,AVPR1A,GNA11,GNG12,GNG5,GRM1,NFKB1,PRKCE,PRKCG
NF-κB Activation by Viruses	2,59E00	7,89E-02	1,342	ERAS,ITGA3,ITGB1,NFKB1,PRKCE,PRKCG
UFMylation Signaling Pathway	2,54E00	9,26E-02	-0,447	CCND1,EIF4G1,ERN1,NFKB1,NR1H3
Apelin Endothelial Signaling Pathway	2,53E00	6,02E-02	1,342	ADCY6,ERAS,GNA11,GNG12,GNG5,NFKB1,PRKCE,PRKCG
ESR-mediated signaling	2,52E00	6,67E-02	2,449	CCND1,EBAG9,ESR2,JUND,KCTD6,PPID,USF1
GABA receptor activation	2,43E00	8,77E-02	0,447	ADCY6,GABRQ,GNG12,GNG5,KCNJ4
Regulation of Cellular Mechanics by Calpain Protease	2,4E00	7,23E-02	0,000	CCNA2,CCND1,CCNE2,ERAS,ITGA3,ITGB1
Transcriptional Regulation by VENTX	2,36E00	1,08E-01	0,000	CCND1,CTNNB1,FZR1,NFKB1
TEC Kinase Signaling	2,34E00	5,17E-02	0,816	BMX,GNA11,GNG12,GNG5,ITGA3,ITGB1,NFKB1,PRKCE,PRKCG
Dopamine Degradation	2,34E00	1,58E-01	#NUM!	ALDH3A2,LRTOMT,SMOX
GNRH Signaling	2,28E00	5,06E-02	1,134	ADCY6,ERAS,GNA11,GNG12,GNG5,MAP3K10,NFKB1,PRKCE,PRKCG
G-Protein Coupled Receptor Signaling	2,27E00	3,34E-02	0,218	ADCY6,ADRA1A,APEX1,AVPR1A,CCND1,CELSR2,CTNNB1,ERAS,GNA11,GNG12,GNG5,GPR156,GPR162,GRM1,HCN2,HCN3,LPAR1,MAP3K10,NFKB1,PRKCE,PRKCG
Incretin synthesis, secretion, and inactivation	2,21E00	1,43E-01	#NUM!	CDX2,CTNNB1,GATA4
fMLP Signaling in Neutrophils	2,2E00	5,83E-02	1,000	ERAS,GNA11,GNG12,GNG5,NFKB1,PRKCE,PRKCG
G Beta Gamma Signaling	2,2E00	5,83E-02	0,000	CAV2,ERAS,GNA11,GNG12,GNG5,PRKCE,PRKCG
Molecular Mechanisms of Cancer	2,2E00	3,15E-02	0,816	ADCY6,ADRA1A,AVPR1A,BAX,BMP1,CCND1,CCNE2,CELSR2,CTNNB1,ERAS,GNA11,GNG12,GNG5,GPR156,GPR162,GRM1,HES1,ITGA3,ITGB1,LPAR1,NFKB1,PRKCE,PRKCG,SMAD7
Gap Junction Signaling	2,19E00	4,17E-02	-0,577	ADCY6,CCND1,CTNNB1,ERAS,GJA4,GJD2,LPAR1,NFKB1,PRKCE,PRKCG,SGSM3,TUBA8
GPER1 signaling	2,16E00	9,52E-02	-1,000	ADCY6,GNG12,GNG5,ITGB1
Human Embryonic Stem Cell Pluripotency	2,16E00	4,84E-02	0,333	BMP1,CTNNB1,ERAS,FOXD3,NFYC,PDGFA,PRKCE,PRKCG,SMAD7
Axonal Guidance Signaling	2,12E00	3,59E-02	#NUM!	ADAM11,BMP1,ERAS,GNA11,GNG12,GNG5,ITGA3,ITGB1,NTN3,PDGFA,PRKCE,PRKCG,ROBO1,SEMA6B,SHANK2,TUBA8
Potassium Channels	2,1E00	6,25E-02	0,816	GNG12,GNG5,HCN2,HCN3,KCNB1,KCNJ4
Opioid Signaling Pathway	2,1E00	4,23E-02	1,414	ADCY6,CTNNB1,ERAS,GNA11,GNG12,GNG5,GRIN3A,NFKB1,PRKCE,PRKCG,SIGMAR1
IL-8 Signaling	2,09E00	4,71E-02	1,342	BAX,CCND1,ERAS,GNA11,GNG12,GNG5,NFKB1,PRKCE,PRKCG
Extra-nuclear estrogen signaling	2,08E00	7,25E-02	-1,342	CAV2,CCND1,ESR2,GNG12,GNG5
GABAergic Receptor Signaling Pathway (Enhanced)	2,07E00	5,51E-02	-0,378	ADCY6,CNTNAP1,GABRQ,GNG12,GNG5,GRIN3A,NRXN2
HGF Signaling	2,07E00	5,51E-02	1,633	CCND1,ERAS,ITGA3,ITGB1,MAP3K10,PRKCE,PRKCG
P2Y Purigenic Receptor Signaling Pathway	2,07E00	5,51E-02	1,342	ADCY6,ERAS,GNG12,GNG5,NFKB1,PRKCE,PRKCG
Macropinocytosis Signaling	1,96E00	6,76E-02	#NUM!	ERAS,ITGB1,PDGFA,PRKCE,PRKCG
Role of NFAT in Regulation of the Immune Response	1,95E00	4,79E-02	#NUM!	ERAS,FCGR2A,GATA4,GNA11,GNG12,GNG5,KPNA4,NFKB1
Thrombin Signaling	1,94E00	4,46E-02	0,447	ADCY6,ERAS,GATA4,GNA11,GNG12,GNG5,NFKB1,PRKCE,PRKCG
Aryl Hydrocarbon Receptor Signaling	1,94E00	5,19E-02	0,000	ALDH3A2,BAX,CCNA2,CCND1,CCNE2,ESR2,NFKB1
Phospholipase C Signaling	1,93E00	4,2E-02	0,378	ADCY6,ERAS,FCGR2A,GNG12,GNG5,ITGA3,ITGB1,NFKB1,PRKCE,PRKCG
Cyclins and Cell Cycle Regulation	1,84E00	6,33E-02	-1,000	CCNA2,CCND1,CCNE2,CDC34,PPP2R5B
Neurexins and neuroligins	1,84E00	7,69E-02	0,000	GRM1,NRXN2,SHANK2,SYT2
GPCR-Mediated Nutrient Sensing in Enteroendocrine Cells	1,82E00	5,45E-02	0,816	ADCY6,GNA11,GNG12,GNG5,PRKCE,PRKCG
Thrombin signalling through proteinase activated receptors (PARs)	1,82E00	1,03E-01	#NUM!	GNA11,GNG12,GNG5
Estrogen Receptor Signaling	1,78E00	3,54E-02	0,905	ADCY6,CCND1,ERAS,ESR2,GNA11,GNG12,GNG5,HES1,MED6,NDUFB3,NFKB1,PRKCE,PRKCG
Role of NANOG in Mammalian Embryonic Stem Cell Pluripotency	1,77E00	5,31E-02	#NUM!	BMP1,CDX2,CTNNB1,ERAS,FOXD3,GATA4
Protein folding	1,76E00	6,02E-02	-0,447	CCNE2,GNA11,GNG12,GNG5,TUBA8
Threonine Degradation II	1,74E00	1	#NUM!	GCAT
Signal amplification	1,74E00	9,68E-02	#NUM!	GNA11,GNG12,GNG5
Androgen Signaling	1,74E00	4,73E-02	1,000	CCND1,GNA11,GNG12,GNG5,NFKB1,PRKCE,PRKCG
CCR3 Signaling in Eosinophils	1,72E00	5,17E-02	#NUM!	ERAS,GNA11,GNG12,GNG5,PRKCE,PRKCG
Formation of definitive endoderm	1,72E00	1,67E-01	#NUM!	CTNNB1,GATA4
Glutamate Receptor Signaling	1,7E00	7,02E-02	#NUM!	GNG12,GNG5,GRIN3A,GRM1
Opioid Signalling	1,7E00	5,81E-02	0,447	ADCY6,GNA11,GNG12,GNG5,PRKCG
Germ Cell-Sertoli Cell Junction Signaling	1,68E00	4,61E-02	#NUM!	CTNNB1,EPN1,ERAS,ITGA3,ITGB1,MAP3K10,TUBA8
Gene and protein expression by JAK-STAT signaling after IL-12 stimulation	1,67E00	9,09E-02	#NUM!	LCP1,MIF,RPLP0
CXCR4 Signaling	1,65E00	4,55E-02	0,000	ADCY6,ERAS,GNA11,GNG12,GNG5,PRKCE,PRKCG
Phenylalanine Degradation IV (Mammalian, via Side Chain)	1,65E00	1,54E-01	#NUM!	ALDH3A2,SMOX
AMPK Signaling	1,64E00	3,96E-02	0,000	ADRA1A,CCNA2,CCND1,CPT1C,GNA11,GNG12,GNG5,PPM1G,PPP2R5B
Antiproliferative Role of TOB in T Cell Signaling	1,63E00	8,82E-02	#NUM!	CCNA2,CCNE2,CDC34
Synaptic Long Term Potentiation	1,62E00	4,92E-02	1,342	ERAS,GNA11,GRIN3A,GRM1,PRKCE,PRKCG
Endocannabinoid Developing Neuron Pathway	1,62E00	4,92E-02	0,000	ADCY6,CCND1,CTNNB1,ERAS,GNG12,GNG5
G alpha (q) signalling events	1,61E00	4,46E-02	-1,134	ADRA1A,AVPR1A,GNA11,GNG12,GNG5,GRM1,LPAR1
Ephrin Receptor Signaling	1,61E00	4,15E-02	0,000	ERAS,GNA11,GNG12,GNG5,GRIN3A,ITGA3,ITGB1,PDGFA
Cell Cycle Regulation by BTG Family Proteins	1,6E00	8,57E-02	#NUM!	CCND1,CCNE2,PPP2R5B
Regulation of cholesterol biosynthesis by SREBP (SREBF)	1,59E00	1,43E-01	#NUM!	RAN,SREBF2
IL-1 Signaling	1,57E00	5,38E-02	#NUM!	ADCY6,GNA11,GNG12,GNG5,NFKB1
Breast Cancer Regulation by Stathmin1	1,54E00	3,07E-02	0,258	ADRA1A,AVPR1A,CCND1,CELSR2,ERAS,GNG12,GNG5,GPR156,GPR162,GRM1,LPAR1,NFKB1,PPP2R5B,PRKCE,PRKCG,TUBA8
Apoptosis Signaling	1,53E00	5,26E-02	-2,000	BAX,DFFA,ERAS,NFKB1,PRKCE
RAN Signaling	1,53E00	1,33E-01	#NUM!	KPNA4,RAN
Integration of energy metabolism	1,52E00	5,21E-02	#NUM!	ADCY6,GNA11,GNG12,GNG5,KCNB1
Serotonin Degradation	1,51E00	7,89E-02	#NUM!	ADH5,ALDH3A2,SMOX
Ephrin B Signaling	1,5E00	6,06E-02	#NUM!	CTNNB1,GNA11,GNG12,GNG5
Gαi Signaling	1,49E00	4,58E-02	#NUM!	ADCY6,ERAS,GNA11,GNG12,GNG5,LPAR1
Cardiac Hypertrophy Signaling (Enhanced)	1,48E00	3,07E-02	1,941	ADCY6,ADRA1A,APEX1,CTNNB1,ERAS,GATA4,GNA11,GNG12,GNG5,ITGA3,ITGB1,MAP3K10,NFKB1,PRKCE,PRKCG
Putrescine Degradation III	1,48E00	1,25E-01	#NUM!	ALDH3A2,SMOX
DAG and IP3 signaling	1,48E00	7,69E-02	#NUM!	ADCY6,PRKCE,PRKCG
Vasopressin regulates renal water homeostasis via Aquaporins	1,48E00	7,69E-02	#NUM!	ADCY6,GNG12,GNG5
Role of OCT4 in Mammalian Embryonic Stem Cell Pluripotency	1,48E00	7,69E-02	#NUM!	CDX2,FOXD3,PCGF6
CCR5 Signaling in Macrophages	1,47E00	5,05E-02	#NUM!	GNA11,GNG12,GNG5,PRKCE,PRKCG
Colorectal Cancer Metastasis Signaling	1,46E00	3,67E-02	1,633	ADCY6,BAX,CCND1,CTNNB1,ERAS,GNA11,GNG12,GNG5,NFKB1
Sirtuin Signaling Pathway	1,45E00	3,66E-02	-0,447	APEX1,BAX,CPT1C,MAP1LC3A,NDUFB3,NFKB1,NR1H3,PPID,TUBA8
L-DOPA Degradation	1,44E00	0.5	#NUM!	LRTOMT
Glycine Degradation (Creatine Biosynthesis)	1,44E00	0.5	#NUM!	GATM
Formaldehyde Oxidation II (Glutathione-dependent)	1,44E00	0.5	#NUM!	ADH5
HER-2 Signaling in Breast Cancer	1,44E00	3,85E-02	0,000	CCND1,CCNE2,COX17,ERAS,ITGB1,NFKB1,PRKCE,PRKCG
Inflammasome pathway	1,43E00	1,18E-01	#NUM!	NFKB1,PANX1
nNOS Signaling in Neurons	1,42E00	7,32E-02	#NUM!	GRIN3A,PRKCE,PRKCG
Oxytocin in Brain Signaling Pathway	1,41E00	4,05E-02	-0,378	ERAS,GNA11,GNG12,GNG5,NFKB1,PRKCE,PRKCG
eNOS Signaling	1,41E00	4,38E-02	0,447	ADCY6,CCNA2,ESR2,LPAR1,PRKCE,PRKCG
Serotonin Receptor Signaling	1,41E00	3,14E-02	-0,277	ADCY6,ADRA1A,CAV2,CCNE2,ERAS,GNA11,GNG12,GNG5,ITGB1,NFKB1,PRKCE,PRKCG,SMOX
Glycogen metabolism	1,38E00	1,11E-01	#NUM!	PHKA2,PYGL
Tryptophan Degradation X (Mammalian, via Tryptamine)	1,38E00	1,11E-01	#NUM!	ALDH3A2,SMOX
ISGylation Signaling Pathway	1,38E00	5,56E-02	0,000	CCND1,ITGA3,ITGB1,NFKB1
Factors Promoting Cardiogenesis in Vertebrates	1,36E00	4,26E-02	1,633	BMP1,CCND1,CTNNB1,GATA4,PRKCE,PRKCG
Endocannabinoid Neuronal Synapse Pathway	1,36E00	4,26E-02	-0,447	ADCY6,GNA11,GNG12,GNG5,GRIN3A,GRM1
Apoptotic execution phase	1,34E00	6,82E-02	#NUM!	BMX,CTNNB1,DFFA
RHO GTPases activate IQGAPs	1,34E00	1,05E-01	#NUM!	CTNNB1,TUBA8
Virus Entry via Endocytic Pathways	1,33E00	4,63E-02	#NUM!	AP1B1,ERAS,ITGB1,PRKCE,PRKCG
CDK5 Signaling	1,33E00	4,63E-02	#NUM!	ADCY6,ERAS,ITGA3,ITGB1,PPP2R5B
Prostate Cancer Signaling	1,33E00	4,63E-02	#NUM!	CCND1,CCNE2,CTNNB1,ERAS,NFKB1
VDR/RXR Activation	1,33E00	5,33E-02	#NUM!	HES1,PDGFA,PRKCE,PRKCG
Relaxin Signaling	1,32E00	4,17E-02	#NUM!	ADCY6,APEX1,GNA11,GNG12,GNG5,NFKB1
BEX2 Signaling Pathway	1,31E00	5,26E-02	1,000	CCND1,CTNNB1,NFKB1,PPP2R5B
Transcriptional regulation by RUNX2	1,3E00	6,52E-02	#NUM!	BAX,CCND1,HES1
Apelin Muscle Signaling Pathway	1,3E00	6,52E-02	#NUM!	GNA11,GNG12,GNG5
Sertoli Cell-Sertoli Cell Junction Signaling	1,28E00	3,57E-02	1,414	CTNNB1,EPN1,ERAS,ITGA3,ITGB1,MAP3K10,NFKB1,TUBA8
Erythropoietin Signaling Pathway	1,28E00	4,05E-02	1,633	CCND1,CTNNB1,ERAS,NFKB1,PRKCE,PRKCG
Neuregulin Signaling	1,27E00	4,46E-02	#NUM!	ERAS,ITGA3,ITGB1,PRKCE,PRKCG
Phenylethylamine Degradation I	1,27E00	3,33E-01	#NUM!	ALDH3A2
Thiosulfate Disproportionation III (Rhodanese)	1,27E00	3,33E-01	#NUM!	MOCS3
Melatonin Degradation II	1,27E00	3,33E-01	#NUM!	SMOX
Ribonucleotide Reductase Signaling Pathway	1,26E00	4,03E-02	0,447	CCND1,CDC34,CTNNB1,NFKB1,NFYC,TBRG4
Senescence Pathway	1,26E00	3,37E-02	-0,707	CCND1,CCNE2,ERAS,FZR1,GATA4,NFKB1,PCGF6,PPP2R5B,SMAD7
Role of Tissue Factor in Cancer	1,25E00	3,72E-02	-0,378	ERAS,GNA11,ITGA3,ITGB1,NFKB1,PPP2R5B,PRSS3
Kinesins	1,25E00	6,25E-02	#NUM!	KIF21B,KIF3B,TUBA8
NAFLD Signaling Pathway	1,24E00	3,7E-02	-0,378	BAX,CPT1C,ERN1,NFKB1,NR1H3,PPP2R5B,PRKCE
ROBO SLIT Signaling Pathway	1,23E00	4,35E-02	0,447	CNTNAP1,CTNNB1,HES1,NRXN2,ROBO1
PI3K/AKT Signaling	1,23E00	3,68E-02	0,816	CCND1,CTNNB1,ERAS,ITGA3,ITGB1,NFKB1,PPP2R5B
Protein Kinase A Signaling	1,23E00	3,11E-02	0,000	ADCY6,APEX1,CTNNB1,GNG12,GNG5,NFKB1,PHKA2,PRKCE,PRKCG,PTPRN,PYGL
TP53 Regulates Transcription of Cell Cycle Genes	1,23E00	6,12E-02	#NUM!	BAX,CCNA2,CCNE2
Immunoregulatory interactions between a Lymphoid and a non-Lymphoid cell	1,22E00	4,94E-02	0,000	ITGA3,ITGB1,NPDC1,SLAMF7
Transcriptional Regulatory Network in Embryonic Stem Cells	1,21E00	3,9E-02	0,816	CDX2,CTNNB1,ERAS,FOXD3,GATA4,GJD2
BMP signaling pathway	1,21E00	4,88E-02	#NUM!	BMP1,ERAS,NFKB1,SMAD7
14-3-3-mediated Signaling	1,21E00	4,27E-02	#NUM!	BAX,ERAS,PRKCE,PRKCG,TUBA8
Glioma Signaling	1,21E00	4,27E-02	#NUM!	CCND1,ERAS,PDGFA,PRKCE,PRKCG
UVC-Induced MAPK Signaling	1,21E00	0.06	#NUM!	ERAS,PRKCE,PRKCG
Cardiac Hypertrophy Signaling	1,2E00	3,43E-02	0,816	ADCY6,ADRA1A,ERAS,GATA4,GNA11,GNG12,GNG5,MAP3K10
Renin-Angiotensin Signaling	1,2E00	4,24E-02	#NUM!	ADCY6,ERAS,NFKB1,PRKCE,PRKCG
LPS-stimulated MAPK Signaling	1,19E00	4,82E-02	#NUM!	ERAS,NFKB1,PRKCE,PRKCG
Tumoricidal Function of Hepatic Natural Killer Cells	1,19E00	8,7E-02	#NUM!	BAX,DFFA
Assembly of collagen fibrils and other multimeric structures	1,17E00	5,77E-02	#NUM!	BMP1,PXDN,TLL2
Threonine catabolism	1,15E00	2,5E-01	#NUM!	GCAT
Formation of lateral plate mesoderm	1,15E00	2,5E-01	#NUM!	GATA4
NAD Biosynthesis from 2-amino-3-carboxymuconate Semialdehyde	1,15E00	2,5E-01	#NUM!	QPRT
Spermine and Spermidine Degradation I	1,15E00	2,5E-01	#NUM!	SMOX
Eumelanin Biosynthesis	1,15E00	2,5E-01	#NUM!	MIF
Molybdenum Cofactor Biosynthesis	1,15E00	2,5E-01	#NUM!	MOCS3
Cardiac β-adrenergic Signaling	1,14E00	3,73E-02	#NUM!	ADCY6,APEX1,GNA11,GNG12,GNG5,PPP2R5B
Xenobiotic Metabolism General Signaling Pathway	1,13E00	4,07E-02	0,447	ERAS,MAP3K10,NR1H3,PRKCE,PRKCG
Role of Macrophages, Fibroblasts and Endothelial Cells in Rheumatoid Arthritis	1,13E00	3,18E-02	#NUM!	CCND1,CTNNB1,ERAS,MIF,NFKB1,PDGFA,PRKCE,PRKCG,PRSS3
Xenobiotic Metabolism Signaling	1,13E00	3,31E-02	#NUM!	ALDH3A2,ERAS,MAP3K10,NFKB1,PPP2R5B,PRKCE,PRKCG,SMOX
Ethanol Degradation II	1,13E00	0.08	#NUM!	ADH5,ALDH3A2
CTLA4 Signaling in Cytotoxic T Lymphocytes	1,13E00	3,7E-02	0,816	AP1B1,ERAS,ITGA3,ITGB1,NFKB1,PPP2R5B
GABA Receptor Signaling	1,12E00	4,03E-02	#NUM!	ADCY6,GABRQ,GNA11,GNG12,GNG5
Acute Myeloid Leukemia Signaling	1,12E00	4,55E-02	#NUM!	CCND1,ERAS,KITLG,NFKB1
Pulmonary Fibrosis Idiopathic Signaling Pathway	1,1E00	3,12E-02	0,333	BAX,CCND1,CTNNB1,ERAS,HES1,ITGB1,LPAR1,NFKB1,PDGFA
Circadian Rhythm Signaling	1,1E00	3,25E-02	#NUM!	ADCY6,ERAS,GNA11,GNG12,GNG5,GRIN3A,PRKCE,PRKCG
Osteoarthritis Pathway	1,1E00	3,41E-02	1,134	C1QTNF4,CTNNB1,HES1,ITGA3,ITGB1,NFKB1,SMAD7
Synaptogenesis Signaling Pathway	1,08E00	3,1E-02	1,414	ADCY6,CNTNAP1,CTNNB1,ERAS,GRIN3A,GRM1,NRXN2,PRKCE,SYT2
GADD45 Signaling	1,07E00	5,26E-02	#NUM!	CCND1,CCNE2,NFKB1
Activation of kainate receptors upon glutamate binding	1,07E00	7,41E-02	#NUM!	GNG12,GNG5
Beta-catenin independent WNT signaling	1,06E00	4,35E-02	#NUM!	CTNNB1,GNG12,GNG5,PRKCG
Role of NFAT in Cardiac Hypertrophy	1,06E00	3,35E-02	0,447	ADCY6,ERAS,GATA4,GNG12,GNG5,PRKCE,PRKCG
Creatine metabolism	1,06E00	0.2	#NUM!	GATM
Signaling by MST1	1,06E00	0.2	#NUM!	HPN
Induction of Apoptosis by HIV1	1,06E00	5,17E-02	#NUM!	BAX,DFFA,NFKB1
Dopamine-DARPP32 Feedback in cAMP Signaling	1,05E00	3,53E-02	2,236	ADCY6,GRIN3A,KCNJ4,PPP2R5B,PRKCE,PRKCG
Myogenesis	1,04E00	7,14E-02	#NUM!	CTNNB1,NTN3
Leukocyte Extravasation Signaling	1,04E00	3,51E-02	0,816	BMX,CTNNB1,ITGA3,ITGB1,PRKCE,PRKCG
Extracellular matrix organization	1,04E00	4,26E-02	0,000	ASPN,ITGA3,ITGB1,PDGFA
Senescence-Associated Secretory Phenotype (SASP)	1,04E00	5,08E-02	#NUM!	CCNA2,FZR1,NFKB1
Endometrial Cancer Signaling	1,04E00	5,08E-02	#NUM!	CCND1,CTNNB1,ERAS
MSP-RON Signaling in Cancer Cells Pathway	1,03E00	3,79E-02	0,447	CCND1,CTNNB1,ERAS,ITGB1,NFKB1
S Phase	1,03E00	4,21E-02	0,000	CCNA2,CCND1,CCNE2,FZR1
Chronic Myeloid Leukemia Signaling	1,02E00	3,12E-02	1,414	CCND1,CTNNB1,ERAS,HES1,ITGB1,NFKB1,RAN,SPRED1
G-protein beta:gamma signalling	1,01E00	6,9E-02	#NUM!	GNG12,GNG5
MIF-mediated Glucocorticoid Regulation	1,01E00	6,9E-02	#NUM!	MIF,NFKB1
Huntington's Disease Signaling	1,01E00	3,11E-02	0,378	BAX,GNA11,GNG12,GNG5,GRM1,MAP3K10,PRKCE,PRKCG
Plasma lipoprotein assembly, remodeling, and clearance	1,01E00	4,92E-02	#NUM!	BMP1,MTTP,NR1H3
Myelination Signaling Pathway	1	2,98E-02	-0,333	BMP1,CTNNB1,ERAS,ITGA3,ITGB1,NFKB1,PDGFA,SMAD7,SREBF2
Systemic Lupus Erythematosus in B Cell Signaling Pathway	9,97E-01	3,23E-02	1,890	CCND1,CTNNB1,ERAS,FCGR2A,NFKB1,PRKCE,PRKCG
Sertoli Cell-Germ Cell Junction Signaling Pathway (Enhanced)	9,89E-01	3,21E-02	-0,378	CTNNB1,ERAS,ITGA3,ITGB1,MAP3K10,NFKB1,PPP2R5B
Thrombopoietin Signaling	9,89E-01	4,84E-02	#NUM!	ERAS,PRKCE,PRKCG
Neuropathic Pain Signaling in Dorsal Horn Neurons	9,88E-01	4,08E-02	1,000	GRIN3A,GRM1,PRKCE,PRKCG
Pulmonary Healing Signaling Pathway	9,85E-01	3,39E-02	1,633	CCND1,CTNNB1,ERAS,NFKB1,PRKCE,PRKCG
Synaptic Long Term Depression	9,85E-01	3,39E-02	0,447	ERAS,GNA11,GRM1,PPP2R5B,PRKCE,PRKCG
Synthesis of Lipoxins (LX)	9,83E-01	1,67E-01	#NUM!	ALOX5AP
PPAR Signaling	9,76E-01	4,04E-02	#NUM!	ERAS,NFKB1,NR1H3,PDGFA
ERBB4 Signaling	9,73E-01	4,76E-02	#NUM!	ERAS,PRKCE,PRKCG
Cell Cycle: G1/S Checkpoint Regulation	9,73E-01	4,76E-02	#NUM!	CCND1,CCNE2,CDC34
Oxytocin in Spinal Neurons Signaling Pathway	9,66E-01	6,45E-02	#NUM!	AVPR1A,GNA11
MHC class II antigen presentation	9,64E-01	0.04	2,000	AP1B1,CTSF,KIF3B,TUBA8
Notch Signaling	9,43E-01	6,25E-02	#NUM!	HES1,NUMBL
Adrenomedullin signaling pathway	9,43E-01	3,3E-02	0,447	ADCY6,BAX,ERAS,GNA11,NFKB1,TFAP2B
CREB Signaling in Neurons	9,35E-01	2,59E-02	0,302	ADCY6,ADRA1A,AVPR1A,CELSR2,ERAS,GNA11,GNG12,GNG5,GPR156,GPR162,GRM1,LPAR1,PRKCE,PRKCG
PTEN Signaling	9,34E-01	3,52E-02	-1,000	CCND1,ERAS,ITGA3,ITGB1,NFKB1
Sperm Motility	9,22E-01	3,08E-02	#NUM!	ABL2,BMX,GNA11,GNG12,GNG5,PRKCE,PRKCG
Carboxyterminal post-translational modifications of tubulin	9,21E-01	6,06E-02	#NUM!	TUBA8,VASH1
Embryonic Stem Cell Differentiation into Cardiac Lineages	9,2E-01	1,43E-01	#NUM!	GATA4
Immunogenic Cell Death Signaling Pathway	9,14E-01	4,48E-02	#NUM!	BAX,NFKB1,PANX1
SAPK/JNK Signaling	9,08E-01	3,81E-02	#NUM!	ERAS,GNG12,GNG5,MAP3K10
Docosahexaenoic Acid (DHA) Signaling	0.9	3,04E-02	1,134	ADCY6,BAX,CCND1,PRKCE,PRKCG,SPTBN4,SYT2
Assembly and cell surface presentation of NMDA receptors	8,99E-01	5,88E-02	#NUM!	GRIN3A,TUBA8
L1CAM interactions	8,86E-01	3,74E-02	1,000	CNTNAP1,ITGB1,SPTBN4,TUBA8
PAK Signaling	8,86E-01	3,74E-02	#NUM!	ERAS,ITGA3,ITGB1,PDGFA
Antiproliferative Role of Somatostatin Receptor 2	8,73E-01	4,29E-02	#NUM!	ERAS,GNG12,GNG5
G Protein Signaling Mediated by Tubby	8,73E-01	4,29E-02	#NUM!	GNA11,GNG12,GNG5
ID1 Signaling Pathway	8,71E-01	3,14E-02	0,816	BAX,CCND1,CTNNB1,ERAS,FZR1,NFKB1
Defensins	8,66E-01	1,25E-01	#NUM!	PRSS3
Interleukin-1 processing	8,66E-01	1,25E-01	#NUM!	NFKB1
Glycogen Degradation III	8,66E-01	1,25E-01	#NUM!	PYGL
Glycogen Degradation II	8,66E-01	1,25E-01	#NUM!	PYGL
Mechanisms of Viral Exit from Host Cells	8,59E-01	5,56E-02	#NUM!	PRKCE,PRKCG
Regulation of lipid metabolism by PPARalpha	8,55E-01	3,64E-02	0,000	MED6,NFYC,NR1H3,SREBF2
RHOGDI Signaling	8,48E-01	3,09E-02	#NUM!	ESR2,GNA11,GNG12,GNG5,ITGA3,ITGB1
ERK/MAPK Signaling	8,48E-01	3,09E-02	0,447	ERAS,ITGA3,ITGB1,PPP2R5B,PRKCE,PRKCG
ABRA Signaling Pathway	8,47E-01	4,17E-02	#NUM!	GATA4,ITGB1,JUND
MIF Regulation of Innate Immunity	8,4E-01	5,41E-02	#NUM!	MIF,NFKB1
TR/RXR Activation	8,35E-01	3,57E-02	0,000	CCNA2,CCND1,SREBF2,SYT2
Thyroid Cancer Signaling	8,34E-01	4,11E-02	#NUM!	CCND1,CTNNB1,ERAS
Dopamine Receptor Signaling	8,34E-01	4,11E-02	#NUM!	ADCY6,PPP2R5B,SMOX
NRF2-mediated Oxidative Stress Response	8,26E-01	3,05E-02	2,000	CDC34,DNAJB2,ERAS,JUND,PRKCE,PRKCG
Signaling by Rho Family GTPases	8,26E-01	2,9E-02	1,000	GNA11,GNG12,GNG5,ITGA3,ITGB1,MAP3K10,NFKB1
Pyroptosis Signaling Pathway	8,21E-01	4,05E-02	#NUM!	BAX,NFKB1,PANX1
Resolution of Abasic Sites (AP sites)	8,21E-01	5,26E-02	#NUM!	APEX1,NTHL1
Neurotransmitter clearance	8,18E-01	1,11E-01	#NUM!	LRTOMT
POU5F1 (OCT4), SOX2, NANOG repress genes related to differentiation	8,18E-01	1,11E-01	#NUM!	CDX2
NAD biosynthesis II (from tryptophan)	8,18E-01	1,11E-01	#NUM!	QPRT
G alpha (12/13) signalling events	8,09E-01	0.04	#NUM!	ADRA1A,GNG12,GNG5
Estrogen-Dependent Breast Cancer Signaling	8,09E-01	0.04	#NUM!	CCND1,ERAS,NFKB1
VEGF Family Ligand-Receptor Interactions	8,09E-01	0.04	#NUM!	ERAS,PRKCE,PRKCG
Hepatic Fibrosis Signaling Pathway	8,07E-01	2,62E-02	1,265	CCND1,CTNNB1,ERAS,ITGA3,ITGB1,NFKB1,PDGFA,PRKCE,PRKCG,SMAD7
Activation of gene expression by SREBF (SREBP)	8,03E-01	5,13E-02	#NUM!	NFYC,SREBF2
NGF-stimulated transcription	8,03E-01	5,13E-02	#NUM!	CDK5R2,JUND
Signaling by MET	7,97E-01	3,95E-02	#NUM!	HPN,ITGA3,ITGB1
IL-3 Signaling	7,97E-01	3,95E-02	#NUM!	ERAS,PRKCE,PRKCG
NGF Signaling	7,96E-01	3,45E-02	#NUM!	BAX,ERAS,MAP3K10,NFKB1
DNA Damage/Telomere Stress Induced Senescence	7,86E-01	0.05	#NUM!	CCNA2,CCNE2
Platelet homeostasis	7,85E-01	3,9E-02	#NUM!	GNG12,GNG5,PPP2R5B
Oxytocin Signaling Pathway	7,82E-01	2,82E-02	0,378	ERAS,GNA11,GNG12,GNG5,NFKB1,PRKCE,PRKCG
Natural Killer Cell Signaling	7,8E-01	3,12E-02	-0,447	ERAS,FCGR2A,ITGB1,MAP3K10,NFKB1
Major pathway of rRNA processing in the nucleolus and cytosol	7,8E-01	3,12E-02	1,342	NOL12,RPL30,RPLP0,RPP21,WDR46
Processing and activation of SUMO	7,76E-01	0.1	#NUM!	RWDD3
ATF6 (ATF6-alpha) activates chaperone genes	7,76E-01	0.1	#NUM!	NFYC
Hematopoiesis from Multipotent Stem Cells	7,76E-01	0.1	#NUM!	KITLG
Prostanoid Biosynthesis	7,76E-01	0.1	#NUM!	PTGES
Leukotriene Biosynthesis	7,76E-01	0.1	#NUM!	ALOX5AP
Regulation of eIF4 and p70S6K Signaling	7,72E-01	3,11E-02	#NUM!	EIF4G1,ERAS,ITGA3,ITGB1,PPP2R5B
Glioblastoma Multiforme Signaling	7,72E-01	3,11E-02	#NUM!	CCND1,CCNE2,CTNNB1,ERAS,PDGFA
Cytosolic sensors of pathogen-associated DNA	7,69E-01	4,88E-02	#NUM!	CTNNB1,NFKB1
Transcriptional regulation of white adipocyte differentiation	7,62E-01	3,8E-02	#NUM!	MED6,NFKB1,SREBF2
Apelin Adipocyte Signaling Pathway	7,62E-01	3,8E-02	#NUM!	ADCY6,GNA11,PTGES
Iron homeostasis signaling pathway	7,6E-01	3,33E-02	#NUM!	BMP1,CDC34,PCBP1,PDGFA
Phagosome Formation	7,53E-01	2,4E-02	0,000	ADRA1A,AP1B1,AVPR1A,CELSR2,ERAS,FCGR2A,GPR156,GPR162,GRM1,ITGA3,ITGB1,LPAR1,PRKCE,PRKCG
Signaling by NOTCH3	7,53E-01	4,76E-02	#NUM!	HES1,PTCRA
BER (Base Excision Repair) Pathway	7,53E-01	4,76E-02	#NUM!	APEX1,NTHL1
Gαs Signaling	7,51E-01	3,31E-02	#NUM!	ADCY6,GNA11,GNG12,GNG5
Gα12/13 Signaling	7,42E-01	3,28E-02	#NUM!	CTNNB1,ERAS,LPAR1,NFKB1
FAK Signaling	7,42E-01	2,39E-02	0,535	ADRA1A,AVPR1A,CCND1,CELSR2,CTNNB1,ERAS,GPR156,GPR162,GRM1,ITGA3,ITGB1,LPAR1,NFKB1,USF1
Unfolded protein response	7,4E-01	3,7E-02	#NUM!	DNAJB2,ERN1,SREBF2
Glutaminergic Receptor Signaling Pathway (Enhanced)	7,4E-01	2,66E-02	1,414	ADCY6,GABRQ,GRIN3A,GRM1,NFKB1,PRKCE,PRKCG,SHANK2
POU5F1 (OCT4), SOX2, NANOG activate genes related to proliferation	7,39E-01	9,09E-02	#NUM!	FOXD3
Platelet Adhesion to exposed collagen	7,39E-01	9,09E-02	#NUM!	ITGB1
Formation of axial mesoderm	7,39E-01	9,09E-02	#NUM!	CTNNB1
CDX Gastrointestinal Cancer Signaling Pathway	7,35E-01	3,01E-02	-0,447	BMP1,CCND1,CDX2,CTNNB1,NFKB1
Multiple Sclerosis Signaling Pathway	7,35E-01	3,01E-02	-0,447	BAX,C9,GRIN3A,NFKB1,NR1H3
PDGF Signaling	7,29E-01	3,66E-02	#NUM!	ABL2,ERAS,PDGFA
Production of Nitric Oxide and Reactive Oxygen Species in Macrophages	7,28E-01	2,99E-02	1,342	MAP3K10,NFKB1,PPP2R5B,PRKCE,PRKCG
T Cell Receptor Signaling	7,28E-01	2,99E-02	0,447	CTNNB1,ERAS,ITGA3,ITGB1,NFKB1
Coronavirus Pathogenesis Pathway	7,28E-01	2,99E-02	0,447	BAX,CCND1,CCNE2,NFKB1,SIGMAR1
Phase II - Conjugation of compounds	7,22E-01	4,55E-02	#NUM!	BPNT1,CNDP2
SPINK1 Pancreatic Cancer Pathway	7,22E-01	4,55E-02	#NUM!	CTRB2,PRSS3
Apelin Pancreas Signaling Pathway	7,22E-01	4,55E-02	#NUM!	ERN1,NFKB1
Actin Nucleation by ARP-WASP Complex	7,19E-01	3,61E-02	#NUM!	ERAS,ITGA3,ITGB1
p70S6K Signaling	7,17E-01	3,2E-02	#NUM!	ERAS,PPP2R5B,PRKCE,PRKCG
S100 Family Signaling Pathway	7,13E-01	2,33E-02	0,775	ADRA1A,AVPR1A,CELSR2,CTNNB1,ESR2,FCGR2A,GNA11,GPR156,GPR162,GRM1,LPAR1,NFKB1,PRKCE,PRKCG,SMAD7
Signaling by FGFR1	7,07E-01	4,44E-02	#NUM!	SPRED1,SPRED2
MYC Mediated Apoptosis Signaling	7,07E-01	4,44E-02	#NUM!	BAX,NFKB1
Adrenergic Receptor Signaling Pathway (Enhanced)	7,06E-01	2,94E-02	1,342	ADCY6,ADRA1A,PRKCE,PRKCG,SMOX
Transcriptional regulation of testis differentiation	7,05E-01	8,33E-02	#NUM!	GATA4
Orexin Signaling Pathway	0.7	2,78E-02	0,000	ADCY6,GNG12,GNG5,NFKB1,PRKCE,PRKCG
Ceramide Signaling	6,98E-01	3,53E-02	#NUM!	ERAS,NFKB1,PPP2R5B
ILK Signaling	6,86E-01	2,89E-02	0,447	CCND1,CTNNB1,ITGB1,NFKB1,PPP2R5B
Calcium-induced T Lymphocyte Apoptosis	6,79E-01	4,26E-02	#NUM!	PRKCE,PRKCG
p53 Signaling	6,78E-01	3,45E-02	#NUM!	BAX,CCND1,CTNNB1
Phase I - Functionalization of compounds	6,78E-01	3,45E-02	#NUM!	ADH5,CYP46A1,SMOX
Transcriptional regulation by RUNX3	6,78E-01	3,45E-02	#NUM!	CCND1,CTNNB1,HES1
RAC Signaling	6,76E-01	3,08E-02	#NUM!	ERAS,ITGA3,ITGB1,NFKB1
YAP1- and WWTR1 (TAZ)-stimulated gene expression	6,74E-01	7,69E-02	#NUM!	GATA4
LGI-ADAM interactions	6,74E-01	7,69E-02	#NUM!	ADAM11
Germ layer formation at gastrulation	6,74E-01	7,69E-02	#NUM!	CTNNB1
Histamine Degradation	6,74E-01	7,69E-02	#NUM!	ALDH3A2
Endothelin-1 Signaling	6,66E-01	2,84E-02	1,000	ADCY6,ERAS,GNA11,PRKCE,PRKCG
UVB-Induced MAPK Signaling	6,65E-01	4,17E-02	#NUM!	PRKCE,PRKCG
Fcγ Receptor-mediated Phagocytosis in Macrophages and Monocytes	6,59E-01	3,37E-02	#NUM!	FCGR2A,PRKCE,PRKCG
Acetylcholine Receptor Signaling Pathway	6,53E-01	2,81E-02	1,342	ADCY6,GNA11,NFKB1,PRKCE,PRKCG
Signaling by TGF-beta Receptor Complex	6,52E-01	4,08E-02	#NUM!	ITGB1,SMAD7
Melanoma Signaling	6,52E-01	4,08E-02	#NUM!	CCND1,ERAS
SPINK1 General Cancer Pathway	6,52E-01	4,08E-02	#NUM!	ERAS,PRSS3
FAT10 Cancer Signaling Pathway	6,52E-01	4,08E-02	#NUM!	CTNNB1,NFKB1
Small Cell Lung Cancer Signaling	6,5E-01	3,33E-02	#NUM!	CCND1,CCNE2,NFKB1
Apelin Cardiomyocyte Signaling Pathway	6,5E-01	3,33E-02	#NUM!	GNA11,PRKCE,PRKCG
PIP3 activates AKT signaling	6,46E-01	2,99E-02	1,000	ESR2,KITLG,PDGFA,PPP2R5B
Reelin Signaling in Neurons	6,46E-01	2,99E-02	1,000	GRIN3A,ITGA3,ITGB1,MAP3K10
Synthesis of Prostaglandins (PG) and Thromboxanes (TX)	6,46E-01	7,14E-02	#NUM!	PTGES
ERBB Signaling	6,41E-01	3,3E-02	#NUM!	ERAS,PRKCE,PRKCG
HIF1α Signaling	6,4E-01	2,78E-02	1,000	APEX1,ERAS,PRKCE,PRKCG,RAN
Hepatic Cholestasis	6,34E-01	2,76E-02	2,236	ADCY6,NFKB1,NR1H3,PRKCE,PRKCG
Prolactin Signaling	6,32E-01	3,26E-02	#NUM!	ERAS,PRKCE,PRKCG
Neuroprotective Role of THOP1 in Alzheimer's Disease	6,32E-01	3,26E-02	#NUM!	CTRB2,HPN,PRSS3
NLR signaling pathways	6,26E-01	3,92E-02	#NUM!	NFKB1,PANX1
EIF2 Signaling	6,22E-01	2,73E-02	#NUM!	CCND1,EIF4G1,ERAS,RPL30,RPLP0
FOXO-mediated transcription of cell death genes	6,19E-01	6,67E-02	#NUM!	NFYC
Pregnenolone Biosynthesis	6,19E-01	6,67E-02	#NUM!	CYP46A1
HEY1 Signaling Pathway	6,1E-01	2,88E-02	1,000	BAX,BMP1,GATA4,SMAD7
Corticotropin Releasing Hormone Signaling	6,1E-01	2,88E-02	2,000	ADCY6,JUND,PRKCE,PRKCG
Endocannabinoid Cancer Inhibition Pathway	6,1E-01	2,88E-02	-1,000	ADCY6,CCND1,CCNE2,CTNNB1
LXR/RXR Activation	6,06E-01	3,16E-02	#NUM!	C9,NFKB1,NR1H3
Melanocyte Development and Pigmentation Signaling	6,06E-01	3,16E-02	#NUM!	ADCY6,ERAS,KITLG
mTOR Signaling	6,04E-01	2,69E-02	#NUM!	EIF4G1,ERAS,PPP2R5B,PRKCE,PRKCG
Folate Signaling Pathway	6,02E-01	3,77E-02	#NUM!	CCNA2,NFKB1
Granzyme B Signaling	5,95E-01	6,25E-02	#NUM!	DFFA
D-myo-inositol (1,4,5)-trisphosphate Degradation	5,95E-01	6,25E-02	#NUM!	BPNT1
Histidine Degradation VI	5,95E-01	6,25E-02	#NUM!	CYP46A1
Fatty Acid α-oxidation	5,95E-01	6,25E-02	#NUM!	ALDH3A2
CD27 Signaling in Lymphocytes	5,91E-01	3,7E-02	#NUM!	MAP3K10,NFKB1
Granzyme A Signaling	5,91E-01	3,7E-02	#NUM!	APEX1,NDUFB3
Nonsense-Mediated Decay (NMD)	5,89E-01	3,09E-02	#NUM!	EIF4G1,RPL30,RPLP0
RAF/MAP kinase cascade	5,73E-01	2,51E-02	2,449	KITLG,PDGFA,PPP2R5B,SPRED1,SPRED2,SPTBN4
Antimicrobial peptides	5,73E-01	5,88E-02	#NUM!	PRSS3
Unfolded Protein Response (UPR)	5,73E-01	5,88E-02	#NUM!	ERN1
Signaling by NTRK3 (TRKC)	5,73E-01	5,88E-02	#NUM!	BAX
Degradation of the extracellular matrix	5,69E-01	3,57E-02	#NUM!	BMP1,TLL2
Remodeling of Epithelial Adherens Junctions	5,69E-01	3,57E-02	#NUM!	CTNNB1,TUBA8
Cancer Drug Resistance by Drug Efflux	5,69E-01	3,57E-02	#NUM!	ERAS,NFKB1
Mouse Embryonic Stem Cell Pluripotency	5,65E-01	0.03	#NUM!	CTNNB1,ERAS,FOXD3
Role of MAPK Signaling in Promoting the Pathogenesis of Influenza	5,65E-01	0.03	#NUM!	BAX,ERAS,NFKB1
Xenobiotic Metabolism CAR Signaling Pathway	5,63E-01	2,74E-02	-1,000	ALDH3A2,PPP2R5B,PRKCE,PRKCG
Translocation of SLC2A4 (GLUT4) to the plasma membrane	5,58E-01	3,51E-02	#NUM!	KIF3B,TUBA8
Polyamine Regulation in Colon Cancer	5,58E-01	3,51E-02	#NUM!	CTNNB1,SMOX
Eukaryotic Translation Initiation	5,57E-01	2,97E-02	#NUM!	EIF4G1,RPL30,RPLP0
Paxillin Signaling	5,57E-01	2,97E-02	#NUM!	ERAS,ITGA3,ITGB1
Cellular hexose transport	5,52E-01	5,56E-02	#NUM!	SLC5A9
Nucleotide salvage	5,52E-01	5,56E-02	#NUM!	UCK1
Chaperone Mediated Autophagy	5,52E-01	5,56E-02	#NUM!	RNASE1
Ubiquinol-10 Biosynthesis (Eukaryotic)	5,52E-01	5,56E-02	#NUM!	CYP46A1
Xenobiotic Metabolism PXR Signaling Pathway	5,51E-01	2,7E-02	-2,000	ALDH3A2,PRKCE,PRKCG,SMOX
MSP-RON Signaling in Macrophages Pathway	5,49E-01	2,94E-02	#NUM!	ERAS,NFKB1,NFKBIZ
ISG15 antiviral mechanism	5,47E-01	3,45E-02	#NUM!	EIF4G1,KPNA4
Telomere Maintenance	5,37E-01	3,39E-02	#NUM!	CCNA2,PIF1
Collagen biosynthesis and modifying enzymes	5,37E-01	3,39E-02	#NUM!	BMP1,TLL2
Formation of paraxial mesoderm	5,32E-01	5,26E-02	#NUM!	CTNNB1
Mitochondrial L-carnitine Shuttle Pathway	5,32E-01	5,26E-02	#NUM!	CPT1C
Endoplasmic Reticulum Stress Pathway	5,32E-01	5,26E-02	#NUM!	ERN1
TREM1 Signaling	5,27E-01	3,33E-02	#NUM!	ITGB1,NFKB1
CGAS-STING Signaling Pathway	5,27E-01	2,86E-02	#NUM!	BAX,MAP1LC3A,NFKB1
Systemic Lupus Erythematosus Signaling	5,2E-01	2,61E-02	#NUM!	C9,CD2BP2,ERAS,FCGR2A
Fc Epsilon RI Signaling	5,2E-01	2,83E-02	#NUM!	ERAS,PRKCE,PRKCG
Insulin Secretion Signaling Pathway	5,16E-01	2,39E-02	1,633	ADCY6,EIF4G1,GNA11,KCNB1,PRKCE,PRKCG
Wound Healing Signaling Pathway	5,16E-01	2,48E-02	0,447	ERAS,ITGA3,ITGB1,NFKB1,PDGFA
SUMOylation of transcription factors	5,13E-01	0.05	#NUM!	TFAP2B
Regulation of RUNX1 Expression and Activity	5,13E-01	0.05	#NUM!	CCND1
Class I peroxisomal membrane protein import	5,13E-01	0.05	#NUM!	ALDH3A2
Glutathione Redox Reactions I	5,13E-01	0.05	#NUM!	PTGES
Ethanol Degradation IV	5,13E-01	0.05	#NUM!	ALDH3A2
Cholecystokinin/Gastrin-mediated Signaling	5,13E-01	2,8E-02	#NUM!	ERAS,PRKCE,PRKCG
Mitotic Roles of Polo-Like Kinase	5,08E-01	3,23E-02	#NUM!	FZR1,PPP2R5B
ERB2-ERBB3 Signaling	5,08E-01	3,23E-02	#NUM!	CCND1,ERAS
Cell surface interactions at the vascular wall	5,06E-01	2,78E-02	#NUM!	ITGA3,ITGB1,MIF
Neutrophil Extracellular Trap Signaling Pathway	4,98E-01	2,3E-02	1,890	ITGA3,ITGB1,NDUFB3,NFKB1,PPID,PRKCE,PRKCG
Insertion of tail-anchored proteins into the endoplasmic reticulum membrane	4,96E-01	4,76E-02	#NUM!	ALDH3A2
Cardiomyocyte Differentiation via BMP Receptors	4,96E-01	4,76E-02	#NUM!	GATA4
Role of JAK1, JAK2 and TYK2 in Interferon Signaling	4,96E-01	4,76E-02	#NUM!	NFKB1
Glutathione-mediated Detoxification	4,96E-01	4,76E-02	#NUM!	PTGES
Role of PKR in Interferon Induction and Antiviral Response	4,92E-01	2,73E-02	#NUM!	BAX,NFKB1,PDGFA
IL-15 Production	4,92E-01	2,73E-02	#NUM!	ABL2,BMX,NFKB1
Agrin Interactions at Neuromuscular Junction	4,9E-01	3,12E-02	#NUM!	ERAS,ITGB1
Basal Cell Carcinoma Signaling	4,9E-01	3,12E-02	#NUM!	BMP1,CTNNB1
Tumor Microenvironment Pathway	4,86E-01	2,52E-02	1,000	CCND1,ERAS,NFKB1,PDGFA
Synthesis of DNA	4,85E-01	2,7E-02	#NUM!	CCNA2,CCNE2,FZR1
Sleep NREM Signaling Pathway	4,85E-01	2,7E-02	#NUM!	ADCY6,ERAS,GABRQ
Role of Osteoclasts in Rheumatoid Arthritis Signaling Pathway	4,81E-01	2,32E-02	0,447	ADAM11,CCND1,CTNNB1,ERAS,FCGR2A,NFKB1
Melatonin Signaling	4,81E-01	3,08E-02	#NUM!	PRKCE,PRKCG
Signaling by NODAL	4,79E-01	4,55E-02	#NUM!	GDF1
Peroxisomal lipid metabolism	4,79E-01	4,55E-02	#NUM!	ALDH3A2
IL-17A Signaling in Gastric Cells	4,79E-01	4,55E-02	#NUM!	NFKB1
Superpathway of D-myo-inositol (1,4,5)-trisphosphate Metabolism	4,79E-01	4,55E-02	#NUM!	BPNT1
CLEAR Signaling Pathway	4,73E-01	2,3E-02	2,449	BLOC1S1,CTSF,ERAS,PPP2R5B,PRKCE,PRKCG
RHO GTPases Activate Formins	4,72E-01	2,65E-02	#NUM!	ITGB1,PPP2R5B,TUBA8
trans-Golgi Network Vesicle Budding	4,72E-01	3,03E-02	#NUM!	AP1B1,BLOC1S1
Xenobiotic Metabolism AHR Signaling Pathway	4,72E-01	3,03E-02	#NUM!	ALDH3A2,NFKB1
GM-CSF Signaling	4,72E-01	3,03E-02	#NUM!	CCND1,ERAS
Role of MAPK Signaling in Inhibiting the Pathogenesis of Influenza	4,72E-01	3,03E-02	#NUM!	BAX,NFKB1
WNT/β-catenin Signaling	4,7E-01	2,47E-02	0,000	CCND1,CTNNB1,PPP2R5B,SOX5
Actin Cytoskeleton Signaling	4,68E-01	2,36E-02	#NUM!	ERAS,GNG12,ITGA3,ITGB1,PDGFA
Growth Hormone Signaling	4,64E-01	2,99E-02	#NUM!	PRKCE,PRKCG
NUR77 Signaling in T Lymphocytes	4,64E-01	2,99E-02	#NUM!	PRKCE,PRKCG
IL-7 Signaling Pathway	4,64E-01	2,99E-02	#NUM!	BAX,CCND1
Activation of Matrix Metalloproteinases	4,64E-01	4,35E-02	#NUM!	CTRB2
Signaling by BMP	4,64E-01	4,35E-02	#NUM!	SMAD7
Miscellaneous transport and binding events	4,64E-01	4,35E-02	#NUM!	NIPAL4
Mitochondrial Fatty Acid Beta-Oxidation	4,64E-01	4,35E-02	#NUM!	MCAT
Response to elevated platelet cytosolic Ca2+	4,6E-01	2,61E-02	#NUM!	PDGFA,PRKCG,RAB27B
Role of Pattern Recognition Receptors in Recognition of Bacteria and Viruses	4,6E-01	2,61E-02	#NUM!	NFKB1,PRKCE,PRKCG
Clathrin-mediated endocytosis	4,54E-01	2,59E-02	#NUM!	EPN1,GAPVD1,SYT2
Gap junction trafficking and regulation	4,49E-01	4,17E-02	#NUM!	TUBA8
Pyroptosis	4,49E-01	4,17E-02	#NUM!	BAX
Caveolar-mediated Endocytosis Signaling	4,47E-01	2,9E-02	#NUM!	ITGA3,ITGB1
Hepatic Fibrosis / Hepatic Stellate Cell Activation	4,4E-01	2,38E-02	#NUM!	BAX,NFKB1,PDGFA,SMAD7
Integrin cell surface interactions	4,4E-01	2,86E-02	#NUM!	ITGA3,ITGB1
GPCR-Mediated Integration of Enteroendocrine Signaling Exemplified by an L Cell	4,4E-01	2,86E-02	#NUM!	ADCY6,GNA11
Cholesterol biosynthesis	4,35E-01	0.04	#NUM!	SREBF2
Syndecan interactions	4,35E-01	0.04	#NUM!	ITGB1
ATF4 activates genes in response to endoplasmic reticulum stress	4,35E-01	0.04	#NUM!	NFYC
Class C/3 (Metabotropic glutamate/pheromone receptors)	4,35E-01	0.04	#NUM!	GRM1
Mitophagy	4,35E-01	0.04	#NUM!	MAP1LC3A
Hematopoiesis from Pluripotent Stem Cells	4,35E-01	0.04	#NUM!	KITLG
B Cell Receptor Signaling	4,35E-01	2,37E-02	#NUM!	ERAS,FCGR2A,MAP3K10,NFKB1
IL-15 Signaling	4,32E-01	2,82E-02	#NUM!	ERAS,NFKB1
Mitotic G1 phase and G1/S transition	4,3E-01	2,5E-02	#NUM!	CCNA2,CCND1,CCNE2
Role of MAPK Signaling in the Pathogenesis of Influenza	4,24E-01	2,78E-02	#NUM!	BAX,ERAS
Pancreatic Adenocarcinoma Signaling	4,24E-01	2,48E-02	#NUM!	CCND1,CCNE2,NFKB1
Effects of PIP2 hydrolysis	4,21E-01	3,85E-02	#NUM!	PRKCE
MTOR signalling	4,21E-01	3,85E-02	#NUM!	EIF4G1
Protein ubiquitination	4,21E-01	3,85E-02	#NUM!	CDC34
EGR2 and SOX10-mediated initiation of Schwann cell myelination	4,21E-01	3,85E-02	#NUM!	SREBF2
Fcgamma receptor (FCGR) dependent phagocytosis	4,17E-01	2,74E-02	#NUM!	FCGR2A,PRKCE
Angiopoietin Signaling	4,17E-01	2,74E-02	#NUM!	ERAS,NFKB1
Bile acid and bile salt metabolism	4,09E-01	3,7E-02	#NUM!	CYP46A1
BBSome Signaling Pathway	4,07E-01	2,07E-02	-0,707	ADRA1A,AVPR1A,CELSR2,ERN1,GPR156,GPR162,GRM1,LPAR1,PCGF6
Eukaryotic Translation Termination	4,02E-01	2,67E-02	#NUM!	RPL30,RPLP0
IL-17A Signaling in Fibroblasts	4,02E-01	2,67E-02	#NUM!	NFKB1,NFKBIZ
PPARα/RXRα Activation	3,97E-01	2,26E-02	#NUM!	ADCY6,ERAS,GNA11,NFKB1
Signaling by NOTCH2	3,97E-01	3,57E-02	#NUM!	HES1
SUMOylation of intracellular receptors	3,97E-01	3,57E-02	#NUM!	NR1H3
Late endosomal microautophagy	3,97E-01	3,57E-02	#NUM!	RNASE1
TNFR2 Signaling	3,97E-01	3,57E-02	#NUM!	NFKB1
PI Metabolism	3,96E-01	2,63E-02	#NUM!	BMX,VAC14
Eukaryotic Translation Elongation	3,96E-01	2,63E-02	#NUM!	RPL30,RPLP0
TCF dependent signaling in response to WNT	3,93E-01	2,25E-02	2,000	BCL9L,CTNNB1,CXXC4,PPP2R5B
Clathrin-mediated Endocytosis Signaling	3,89E-01	2,23E-02	#NUM!	AP1B1,EPN1,ITGB1,PDGFA
G alpha (s) signalling events	3,86E-01	2,34E-02	#NUM!	ADCY6,GNG12,GNG5
Aggrephagy	3,85E-01	3,45E-02	#NUM!	TUBA8
Cytotoxic T Lymphocyte-mediated Apoptosis of Target Cells	3,85E-01	3,45E-02	#NUM!	DFFA
Interferon Signaling	3,85E-01	3,45E-02	#NUM!	BAX
Regulation of the Epithelial Mesenchymal Transition in Development Pathway	3,82E-01	2,56E-02	#NUM!	CTNNB1,NFKB1
IL-12 Signaling and Production in Macrophages	3,8E-01	2,21E-02	2,000	FCGR2A,NFKB1,PRKCE,PRKCG
Transcriptional Regulation by E2F6	3,74E-01	3,33E-02	#NUM!	PCGF6
Role of RIG1-like Receptors in Antiviral Innate Immunity	3,74E-01	3,33E-02	#NUM!	NFKB1
Complement System	3,74E-01	3,33E-02	#NUM!	C9
IL-10 Signaling	3,71E-01	2,29E-02	#NUM!	CCND1,FCGR2A,NFKB1
Glutamate binding, activation of AMPA receptors and synaptic plasticity	3,63E-01	3,23E-02	#NUM!	PRKCG
Cargo concentration in the ER	3,63E-01	3,23E-02	#NUM!	CNIH3
Coronavirus Replication Pathway	3,63E-01	3,23E-02	#NUM!	TUBA8
PEDF Signaling	3,63E-01	2,47E-02	#NUM!	ERAS,NFKB1
JAK/STAT Signaling	3,63E-01	2,47E-02	#NUM!	ERAS,NFKB1
Dilated Cardiomyopathy Signaling Pathway	3,62E-01	2,26E-02	#NUM!	ADCY6,BAX,PRKCE
Regulation of mitotic cell cycle	3,57E-01	2,44E-02	#NUM!	CCNA2,FZR1
Metabolism of steroid hormones	3,53E-01	3,12E-02	#NUM!	STARD6
Transcriptional Regulation by NPAS4	3,53E-01	3,12E-02	#NUM!	IQSEC3
4-1BB Signaling in T Lymphocytes	3,53E-01	3,12E-02	#NUM!	NFKB1
Oxidative Ethanol Degradation III	3,53E-01	3,12E-02	#NUM!	ALDH3A2
Semaphorin Neuronal Repulsive Signaling Pathway	3,52E-01	2,22E-02	#NUM!	ITGA3,ITGB1,SEMA6B
Degradation of beta-catenin by the destruction complex	3,51E-01	2,41E-02	#NUM!	CTNNB1,PPP2R5B
RAB GEFs exchange GTP for GDP on RABs	3,51E-01	2,41E-02	#NUM!	GAPVD1,RAB27B
Response of EIF2AK4 (GCN2) to amino acid deficiency	3,51E-01	2,41E-02	#NUM!	RPL30,RPLP0
Cell junction organization	3,45E-01	2,38E-02	#NUM!	CTNNB1,ITGB1
FLT3 Signaling	3,43E-01	3,03E-02	#NUM!	ABL2
HOTAIR Regulatory Pathway	3,43E-01	2,19E-02	#NUM!	CTNNB1,ESR2,NFKB1
Class B/2 (Secretin family receptors)	3,39E-01	2,35E-02	#NUM!	GNG12,GNG5
RANK Signaling in Osteoclasts	3,39E-01	2,35E-02	#NUM!	MAP3K10,NFKB1
TP53 Regulates Transcription of Cell Death Genes	3,34E-01	2,94E-02	#NUM!	BAX
Transcriptional regulation by the AP-2 (TFAP2) family of transcription factors	3,34E-01	2,94E-02	#NUM!	TFAP2B
TWEAK Signaling	3,34E-01	2,94E-02	#NUM!	NFKB1
IL-13 Signaling Pathway	3,33E-01	2,33E-02	#NUM!	CTNNB1,PDGFA
Selenoamino acid metabolism	3,33E-01	2,33E-02	#NUM!	RPL30,RPLP0
Salvage Pathways of Pyrimidine Ribonucleotides	3,33E-01	2,33E-02	#NUM!	PRKCE,UCK1
LPS/IL-1 Mediated Inhibition of RXR Function	3,29E-01	2,06E-02	#NUM!	ALDH3A2,CPT1C,NR1H3,SMOX
COPI-mediated anterograde transport	3,28E-01	2,3E-02	#NUM!	SPTBN4,TUBA8
Oxidative Phosphorylation	3,28E-01	2,3E-02	#NUM!	COX17,NDUFB3
Death Receptor Signaling	3,28E-01	2,3E-02	#NUM!	DFFA,NFKB1
MAP kinase activation	3,25E-01	2,86E-02	#NUM!	NFKB1
Sensory perception of taste	3,25E-01	2,86E-02	#NUM!	GRM1
Formation of WDR5-containing histone-modifying complexes	3,25E-01	2,86E-02	#NUM!	WDR5
IL-9 Signaling	3,25E-01	2,86E-02	#NUM!	NFKB1
Glycerophospholipid biosynthesis	3,17E-01	2,25E-02	#NUM!	CPNE6,TMEM86B
Regulation of TP53 Expression and Degradation	3,16E-01	2,78E-02	#NUM!	CCNA2
FXR/RXR Activation	3,13E-01	2,08E-02	#NUM!	MTTP,NFKB1,NR1H3
Post-translational protein phosphorylation	3,12E-01	2,22E-02	#NUM!	AFP,FAM20C
Non-Small Cell Lung Cancer Signaling	3,12E-01	2,22E-02	#NUM!	CCND1,ERAS
Regulation of IL-2 Expression in Activated and Anergic T Lymphocytes	3,12E-01	2,22E-02	#NUM!	ERAS,NFKB1
Neurovascular Coupling Signaling Pathway	3,11E-01	2,01E-02	1,000	GABRQ,GRIN3A,GRM1,KCNJ4
Regulation of beta-cell development	3,08E-01	2,7E-02	#NUM!	HES1
TAK1-dependent IKK and NF-kappa-B activation	3,08E-01	2,7E-02	#NUM!	NFKB1
RNA Polymerase III Transcription	3,08E-01	2,7E-02	#NUM!	POLR3E
TGF-β Signaling	3,06E-01	2,2E-02	#NUM!	ERAS,SMAD7
Type II Diabetes Mellitus Signaling	3,05E-01	2,05E-02	#NUM!	NFKB1,PRKCE,PRKCG
PKCθ Signaling in T Lymphocytes	3,05E-01	2,05E-02	#NUM!	ERAS,MAP3K10,NFKB1
Sumoylation Pathway	3,01E-01	2,17E-02	#NUM!	NFKB1,RAN
Autophagy	3,01E-01	1,98E-02	1,000	ERN1,MAP1LC3A,NFKB1,PPP2R5B
Arachidonic acid metabolism	0.3	2,63E-02	#NUM!	ALOX5AP
Role of IL-17F in Allergic Inflammatory Airway Diseases	0.3	2,63E-02	#NUM!	NFKB1
Neuroinflammation Signaling Pathway	2,98E-01	1,94E-02	2,000	CTNNB1,GABRQ,GRIN3A,NFKB1,PRKCG
Ovarian Cancer Signaling	2,93E-01	2,01E-02	#NUM!	CCND1,CTNNB1,ERAS
Epithelial Adherens Junction Signaling	2,93E-01	2,01E-02	#NUM!	CTNNB1,ERAS,PPP2R5B
Regulation of mRNA stability by proteins that bind AU-rich elements	2,92E-01	2,56E-02	#NUM!	EIF4G1
NR1H2 and NR1H3-mediated signaling	2,92E-01	2,56E-02	#NUM!	NR1H3
April Mediated Signaling	2,92E-01	2,56E-02	#NUM!	NFKB1
OX40 Signaling Pathway	2,92E-01	2,56E-02	#NUM!	NFKB1
SRP-dependent cotranslational protein targeting to membrane	2,92E-01	2,13E-02	#NUM!	RPL30,RPLP0
Interleukin-4 and Interleukin-13 signaling	2,92E-01	2,13E-02	#NUM!	CCND1,ITGB1
Cargo recognition for clathrin-mediated endocytosis	2,92E-01	2,13E-02	#NUM!	EPN1,SYT2
WNK Renal Signaling Pathway	2,87E-01	2,11E-02	#NUM!	PRKCE,PRKCG
Regulation of Actin-based Motility by Rho	2,87E-01	2,11E-02	#NUM!	ITGA3,ITGB1
Nonhomologous End-Joining (NHEJ)	2,84E-01	2,5E-02	#NUM!	NHEJ1
B Cell Activating Factor Signaling	2,84E-01	2,5E-02	#NUM!	NFKB1
Oncostatin M Signaling	2,84E-01	2,5E-02	#NUM!	ERAS
Superpathway of Melatonin Degradation	2,84E-01	2,5E-02	#NUM!	SMOX
IL-23 Signaling Pathway	2,84E-01	2,5E-02	#NUM!	NFKB1
Signaling by SCF-KIT	2,77E-01	2,44E-02	#NUM!	KITLG
Elastic fibre formation	2,77E-01	2,44E-02	#NUM!	ITGB1
Bladder Cancer Signaling	2,73E-01	2,04E-02	#NUM!	CCND1,ERAS
G alpha (i) signalling events	2,72E-01	1,9E-02	-1,000	ADCY6,GNG12,GNG5,LPAR1
Complement cascade	2,7E-01	2,38E-02	#NUM!	C9
HSP90 chaperone cycle for steroid hormone receptors in the presence of ligand	2,7E-01	2,38E-02	#NUM!	TUBA8
tRNA Splicing	2,7E-01	2,38E-02	#NUM!	APEX1
DNA damage-induced 14-3-3σ Signaling	2,7E-01	2,38E-02	#NUM!	CCNE2
Telomerase Signaling	2,69E-01	2,02E-02	#NUM!	ERAS,PPP2R5B
Autism Signaling Pathway	2,64E-01	1,85E-02	-0,447	ALDH3A2,CTNNB1,ERAS,GRIN3A,GRM1
Type I Diabetes Mellitus Signaling	2,64E-01	0.02	#NUM!	NFKB1,PTPRN
Atherosclerosis Signaling	2,64E-01	0.02	#NUM!	NFKB1,PDGFA
iNOS Signaling	2,63E-01	2,33E-02	#NUM!	NFKB1
Aldosterone Signaling in Epithelial Cells	2,6E-01	1,9E-02	#NUM!	DNAJB2,PRKCE,PRKCG
Acute Phase Response Signaling	2,57E-01	1,89E-02	#NUM!	C9,ERAS,NFKB1
Tight Junction Signaling	2,57E-01	1,89E-02	#NUM!	CTNNB1,NFKB1,PPP2R5B
D-myo-inositol (1,4,5,6)-Tetrakisphosphate Biosynthesis	2,57E-01	1,89E-02	#NUM!	NUDT3,PPP2R5B,PTPRN
D-myo-inositol (3,4,5,6)-tetrakisphosphate Biosynthesis	2,57E-01	1,89E-02	#NUM!	NUDT3,PPP2R5B,PTPRN
Signaling by EGFR	2,57E-01	2,27E-02	#NUM!	EPN1
RUNX1 regulates megakaryocyte differentiation and platelet function	2,57E-01	2,27E-02	#NUM!	WDR5
CSDE1 Signaling Pathway	2,5E-01	2,22E-02	#NUM!	CTNNB1
E3 ubiquitin ligases ubiquitinate target proteins	2,5E-01	2,22E-02	#NUM!	PEX10
MicroRNA Biogenesis Signaling Pathway	2,5E-01	1,86E-02	#NUM!	ERAS,ESR2,RAN
TCR signaling	2,48E-01	1,92E-02	#NUM!	CDC34,NFKB1
Regulation of Insulin-like Growth Factor (IGF) transport and uptake by IGFBPs	2,48E-01	1,92E-02	#NUM!	AFP,FAM20C
Netrin Signaling	2,47E-01	1,85E-02	#NUM!	NFKB1,PRKCE,PRKCG
Transcriptional activity of SMAD2/SMAD3:SMAD4 heterotrimer	2,44E-01	2,17E-02	#NUM!	SMAD7
XBP1(S) activates chaperone genes	2,44E-01	2,17E-02	#NUM!	PPP2R5B
TNFR1 Signaling	2,44E-01	2,17E-02	#NUM!	NFKB1
Signaling by ROBO receptors	2,44E-01	1,9E-02	#NUM!	ABL2,ROBO1
Nitric Oxide Signaling in the Cardiovascular System	2,4E-01	1,89E-02	#NUM!	PRKCE,PRKCG
Netrin-1 signaling	2,38E-01	2,13E-02	#NUM!	ROBO1
Amyloid Processing	2,38E-01	2,13E-02	#NUM!	PRKCE
Amyotrophic Lateral Sclerosis Signaling	2,36E-01	1,87E-02	#NUM!	BAX,GRIN3A
Signaling by ERBB2	2,33E-01	2,08E-02	#NUM!	PRKCE
Role of PI3K/AKT Signaling in the Pathogenesis of Influenza	2,33E-01	2,08E-02	#NUM!	NFKB1
RHOA Signaling	2,32E-01	1,85E-02	#NUM!	ABL2,LPAR1
Sphingosine-1-phosphate Signaling	2,28E-01	1,83E-02	#NUM!	ADCY6,PDGFA
GP6 Signaling Pathway	2,28E-01	1,83E-02	#NUM!	PRKCE,PRKCG
Intrinsic Pathway for Apoptosis	2,27E-01	2,04E-02	#NUM!	BAX
Sensory processing of sound by outer hair cells of the cochlea	2,27E-01	2,04E-02	#NUM!	GRXCR1
Cell Cycle: G2/M DNA Damage Checkpoint Regulation	2,27E-01	2,04E-02	#NUM!	CDC34
Metabolism of water-soluble vitamins and cofactors	2,22E-01	0.02	#NUM!	MOCS3
Activation of IRF by Cytosolic Pattern Recognition Receptors	2,22E-01	0.02	#NUM!	NFKB1
Lymphotoxin β Receptor Signaling	2,22E-01	0.02	#NUM!	NFKB1
TNF signaling	2,16E-01	1,96E-02	#NUM!	OTUD1
Signaling by PTK6	2,16E-01	1,96E-02	#NUM!	CCND1
Role of Hypercytokinemia/hyperchemokinemia in the Pathogenesis of Influenza	2,16E-01	1,96E-02	#NUM!	NFKB1
Role of IL-17A in Arthritis	2,16E-01	1,96E-02	#NUM!	NFKB1
Role of JAK2 in Hormone-like Cytokine Signaling	2,16E-01	1,96E-02	#NUM!	CCND1
Signaling by ERBB4	2,11E-01	1,92E-02	#NUM!	GABRQ
Deadenylation-dependent mRNA decay	2,11E-01	1,92E-02	#NUM!	EIF4G1
NFKBIE Signaling Pathway	2,06E-01	1,89E-02	#NUM!	NFKB1
DDX58/IFIH1-mediated induction of interferon-alpha/beta	2,06E-01	1,89E-02	#NUM!	NFKB1
PXR/RXR Activation	2,02E-01	1,85E-02	#NUM!	ALDH3A2
CNTF Signaling	2,02E-01	1,85E-02	#NUM!	ERAS
Role of CHK Proteins in Cell Cycle Checkpoint Control	2,02E-01	1,85E-02	#NUM!	PPP2R5B
Signaling by PDGF	1,97E-01	1,82E-02	#NUM!	PDGFA
NCAM signaling for neurite out-growth	1,97E-01	1,82E-02	#NUM!	SPTBN4
NAD Signaling Pathway	0	1,54E-02	#NUM!	ERN1,NFKB1
SNARE Signaling Pathway	0	1,71E-02	#NUM!	ADCY6,SYT2
Macrophage Classical Activation Signaling Pathway	0	7,75E-03	#NUM!	NFKB1
Pathogen Induced Cytokine Storm Signaling Pathway	0	7,75E-03	#NUM!	ADRA1A,NFKB1
Role of Chondrocytes in Rheumatoid Arthritis Signaling Pathway	0	1,63E-02	#NUM!	ITGB1,NFKB1
Role of Osteoblasts in Rheumatoid Arthritis Signaling Pathway	0	1,01E-02	#NUM!	CTNNB1,CTSF
Glucocorticoid Receptor Signaling	0	9,26E-03	#NUM!	ERAS,KRT83,NDUFB3,NFKB1
Macrophage Alternative Activation Signaling Pathway	0	1,35E-02	#NUM!	NFKB1,NR1H3
Chaperone Mediated Autophagy Signaling Pathway	0	9,62E-03	#NUM!	CCND1,NFKB1
IL-33 Signaling Pathway	0	6,94E-03	#NUM!	NFKB1
NOD1/2 Signaling Pathway	0	1,48E-02	#NUM!	ERN1,NFKB1
Activin Inhibin Signaling Pathway	0	1,69E-02	#NUM!	CTNNB1,NFKB1,SMAD7
Cachexia Signaling Pathway	0	1,61E-02	1,342	ADCY6,ERN1,NFKB1,PRKCE,PRKCG
Microautophagy Signaling Pathway	0	6,94E-03	#NUM!	MAP1LC3A
Mitochondrial protein import	0	1,75E-02	#NUM!	COX17
Electron transport, ATP synthesis, and heat production by uncoupling proteins	0	1,8E-02	#NUM!	NDUFAF3,NDUFB3
Macroautophagy	0	1,75E-02	#NUM!	MAP1LC3A
Pre-NOTCH Expression and Processing	0	1,61E-02	#NUM!	CCND1
p75 NTR receptor-mediated signalling	0	1,1E-02	#NUM!	NFKB1
Signaling by VEGF	0	0.01	#NUM!	CTNNB1
Signaling by NOTCH1	0	1,47E-02	#NUM!	HES1
Generic Transcription Pathway	0	1,51E-02	#NUM!	ESR2,MED6,NR1H3
COPII-mediated vesicle transport	0	1,47E-02	#NUM!	CNIH3
Gene Silencing by RNA	0	1,28E-02	#NUM!	RAN
Fc epsilon receptor (FCERI) signaling	0	1,6E-02	#NUM!	CDC34,NFKB1
Mitotic Metaphase and Anaphase	0	1,46E-02	#NUM!	PPP2R5B,RAN,TUBA8
Metabolism of polyamines	0	1,75E-02	#NUM!	SMOX
Class A/1 (Rhodopsin-like receptors)	0	1,12E-02	#NUM!	ADRA1A,AVPR1A,LPAR1
Semaphorin interactions	0	1,61E-02	#NUM!	ITGB1
Costimulation by the CD28 family	0	1,64E-02	#NUM!	PPP2R5B
Transport of bile salts and organic acids, metal ions and amine compounds	0	1,33E-02	#NUM!	SLC10A6
Transport of inorganic cations/anions and amino acids/oligopeptides	0	1,05E-02	#NUM!	SLC24A3
Sphingolipid metabolism	0	1,3E-02	#NUM!	ALDH3A2
Activation of NMDA receptors and postsynaptic events	0	1,39E-02	#NUM!	TUBA8
Interleukin-1 family signaling	0	1,71E-02	#NUM!	IL18BP,NFKB1
Mitotic G2-G2/M phases	0	1,18E-02	#NUM!	CCNA2,TUBA8
Mitochondrial translation	0	1,18E-02	#NUM!	MTIF2
Cardiac conduction	0	1,71E-02	#NUM!	GATA4,KCNJ4
Hedgehog 'off' state	0	9,9E-03	#NUM!	ADCY6
Activation of anterior HOX genes in hindbrain during early embryogenesis	0	1,52E-02	#NUM!	WDR5
Cilium Assembly	0	1,68E-02	#NUM!	CEP97,KIF3B,TUBA8
C-type lectin receptors (CLRs)	0	1,69E-02	#NUM!	CDC34,NFKB1
Deubiquitination	0	8,4E-03	#NUM!	CCNA2,SMAD7
HDR through Homologous Recombination (HRR) or Single Strand Annealing (SSA)	0	1,01E-02	#NUM!	CCNA2
TP53 Regulates Transcription of DNA Repair Genes	0	1,59E-02	#NUM!	AP1B1
Neutrophil degranulation	0	1,74E-02	-0,378	ARL8A,FCGR2A,MIF,NFKB1,NIT2,PRSS3,PYGL
Regulation of TP53 Activity through Phosphorylation	0	1,22E-02	#NUM!	CCNA2
Keratinization	0	1,79E-02	#NUM!	KRT83
Intra-Golgi and retrograde Golgi-to-ER traffic	0	1,68E-02	#NUM!	KIF21B,KIF3B,TUBA8
Mitotic Prometaphase	0	1,18E-02	#NUM!	PPP2R5B,TUBA8
DNA Replication Pre-Initiation	0	1,1E-02	#NUM!	FZR1
Cell Cycle Checkpoints	0	1,23E-02	#NUM!	CCNA2,CCNE2,PPP2R5B
Processing of Capped Intron-Containing Pre-mRNA	0	8,26E-03	#NUM!	PCBP1,PUF60
Interferon gamma signaling	0	1,41E-02	#NUM!	SMAD7
RAB geranylgeranylation	0	1,79E-02	#NUM!	RAB27B
Transcriptional regulation by RUNX1	0	7,58E-03	#NUM!	KCTD6
Neddylation	0	9,01E-03	#NUM!	KCTD6,WDR5
RHO GTPase cycle	0	1,45E-02	0,000	ABL2,ALDH3A2,ARHGAP23,CEP97,ITGB1,SYDE1
Signaling by NOTCH4	0	1,39E-02	#NUM!	HES1
Peroxisomal protein import	0	1,72E-02	#NUM!	PEX10
Sensory processing of sound by inner hair cells of the cochlea	0	1,54E-02	#NUM!	GRXCR1
Class I MHC mediated antigen processing and presentation	0	1,8E-02	2,449	CDC34,FZR1,HACE1,HERC4,KCTD6,LRSAM1
Factors involved in megakaryocyte development and platelet production	0	1,47E-02	#NUM!	GATA4
Signaling by the B Cell Receptor (BCR)	0	9,71E-03	#NUM!	NFKB1
Ion channel transport	0	1,2E-02	#NUM!	ATP13A2,CLCN1
Mitochondrial Dysfunction	0	1,36E-02	-1,000	BAX,COX17,NDUFB3,PTGES
Pancreatic Secretion Signaling Pathway	0	1,34E-02	#NUM!	ADCY6,PRKCE,PRKCG
Protein Sorting Signaling Pathway	0	1,23E-02	#NUM!	ADCY6,AP1B1
IL-27 Signaling Pathway	0	9,35E-03	#NUM!	NFKB1
WNT/SHH Axonal Guidance Signaling Pathway	0	1,41E-02	#NUM!	ADCY6,CTNNB1
RAR Activation	0	1,36E-02	0,447	ADCY6,APEX1,GATA4,GNA11,NFKB1
FcγRIIB Signaling in B Lymphocytes	0	1,27E-02	#NUM!	ERAS
CD40 Signaling	0	1,59E-02	#NUM!	NFKB1
IL-17 Signaling	0	1,5E-02	#NUM!	ERAS,NFKB1
CD28 Signaling in T Helper Cells	0	9,43E-03	#NUM!	NFKB1
Dendritic Cell Maturation	0	1,36E-02	#NUM!	FCGR2A,NFKB1
Cellular Effects of Sildenafil (Viagra)	0	7,94E-03	#NUM!	ADCY6
Semaphorin Signaling in Neurons	0	1,79E-02	#NUM!	ITGB1
ICOS-ICOSL Signaling in T Helper Cells	0	1,05E-02	#NUM!	NFKB1
HMGB1 Signaling	0	1,44E-02	#NUM!	ERAS,NFKB1
Maturity Onset Diabetes of Young (MODY) Signaling	0	1,59E-02	#NUM!	NFKB1
FLT3 Signaling in Hematopoietic Progenitor Cells	0	1,27E-02	#NUM!	ERAS
ATM Signaling	0	1,05E-02	#NUM!	PPP2R5B
Renal Cell Carcinoma Signaling	0	1,37E-02	#NUM!	ERAS
ERK5 Signaling	0	1,41E-02	#NUM!	ERAS
Crosstalk between Dendritic Cells and Natural Killer Cells	0	1,59E-02	#NUM!	NFKB1
CDC42 Signaling	0	1,65E-02	#NUM!	ITGA3,ITGB1
Hereditary Breast Cancer Signaling	0	1,54E-02	#NUM!	CCND1,ERAS
Role of Osteoblasts, Osteoclasts and Chondrocytes in Rheumatoid Arthritis	0	1,47E-02	#NUM!	BMP1,CTNNB1,NFKB1
Altered T Cell and B Cell Signaling in Rheumatoid Arthritis	0	1,45E-02	#NUM!	NFKB1
Leptin Signaling in Obesity	0	1,35E-02	#NUM!	ADCY6
Glioma Invasiveness Signaling	0	1,49E-02	#NUM!	ERAS
Role of WNT/GSK-3β Signaling in the Pathogenesis of Influenza	0	1,72E-02	#NUM!	CTNNB1
PI3K Signaling in B Lymphocytes	0	1,52E-02	#NUM!	ERAS,NFKB1
IL-17A Signaling in Airway Cells	0	1,61E-02	#NUM!	NFKB1
Role of JAK family kinases in IL-6-type Cytokine Signaling	0	1,43E-02	#NUM!	CCND1
Role of JAK1 and JAK3 in γc Cytokine Signaling	0	1,59E-02	#NUM!	ERAS
GDNF Family Ligand-Receptor Interactions	0	1,35E-02	#NUM!	ERAS
D-myo-inositol-5-phosphate Metabolism	0	1,71E-02	#NUM!	NUDT3,PPP2R5B,PTPRN
Pyridoxal 5'-phosphate Salvage Pathway	0	1,64E-02	#NUM!	PRKCE
Superpathway of Inositol Phosphate Compounds	0	1,43E-02	#NUM!	NUDT3,PPP2R5B,PTPRN
3-phosphoinositide Degradation	0	1,78E-02	#NUM!	NUDT3,PPP2R5B,PTPRN
3-phosphoinositide Biosynthesis	0	1,63E-02	#NUM!	NUDT3,PPP2R5B,PTPRN
Antioxidant Action of Vitamin C	0	1,01E-02	#NUM!	NFKB1
Agranulocyte Adhesion and Diapedesis	0	6,94E-03	#NUM!	ITGB1
Granulocyte Adhesion and Diapedesis	0	7,41E-03	#NUM!	ITGB1
Regulation of the Epithelial-Mesenchymal Transition Pathway	0	1,66E-02	#NUM!	CTNNB1,ERAS,NFKB1
UVA-Induced MAPK Signaling	0	1,06E-02	#NUM!	ERAS
STAT3 Pathway	0	1,55E-02	#NUM!	ERAS,MAP3K10
Adipogenesis pathway	0	7,94E-03	#NUM!	CTNNB1
HIPPO signaling	0	1,27E-02	#NUM!	PPP2R5B
PCP (Planar Cell Polarity) Pathway	0	1,75E-02	#NUM!	JUND
WNT/Ca+ pathway	0	1,59E-02	#NUM!	NFKB1
Toll-like Receptor Signaling	0	1,52E-02	#NUM!	NFKB1
Protein Ubiquitination Pathway	0	1,24E-02	#NUM!	CDC34,DNAJB2,FZR1
IL-2 Signaling	0	1,69E-02	#NUM!	ERAS
IL-4 Signaling	0	1,26E-02	#NUM!	ERAS,NFKB1
Insulin Receptor Signaling	0	7,63E-03	#NUM!	ERAS
Chemokine Signaling	0	1,47E-02	#NUM!	ERAS
Neurotrophin/TRK Signaling	0	1,37E-02	#NUM!	ERAS
Integrin Signaling	0	1,55E-02	#NUM!	ERAS,ITGA3,ITGB1
IGF-1 Signaling	0	9,9E-03	#NUM!	ERAS
cAMP-mediated signaling	0	1,38E-02	#NUM!	ADCY6,APEX1,LPAR1
NF-κB Signaling	0	1,25E-02	#NUM!	ERAS,NFKB1
VEGF Signaling	0	1,09E-02	#NUM!	ERAS
Hypoxia Signaling in the Cardiovascular System	0	1,43E-02	#NUM!	CDC34
IL-6 Signaling	0	1,68E-02	#NUM!	ERAS,NFKB1
Gustation Pathway	0	1,76E-02	#NUM!	ADCY6,GABRQ,PANX1
Phagosome Maturation	0	1,55E-02	#NUM!	CTSF,TUBA8
Th1 and Th2 Activation Pathway	0	7,04E-03	#NUM!	NFKB1
Th1 Pathway	0	1,01E-02	#NUM!	NFKB1
Th2 Pathway	0	9,09E-03	#NUM!	NFKB1
Th17 Activation Pathway	0	1,72E-02	#NUM!	NFKB1
BAG2 Signaling Pathway	0	1,3E-02	#NUM!	NFKB1
T Cell Exhaustion Signaling Pathway	0	1,45E-02	#NUM!	ERAS,PPP2R5B
Systemic Lupus Erythematosus in T Cell Signaling Pathway	0	1,07E-02	#NUM!	ERAS,PPP2R5B
White Adipose Tissue Browning Pathway	0	7,81E-03	#NUM!	ADCY6
Inhibition of ARE-Mediated mRNA Degradation Pathway	0	6,71E-03	#NUM!	PPP2R5B
Necroptosis Signaling Pathway	0	1,59E-02	#NUM!	PPID,PYGL
Regulation of the Epithelial Mesenchymal Transition by Growth Factors Pathway	0	1,69E-02	#NUM!	ERAS,NFKB1,PDGFA
Kinetochore Metaphase Signaling Pathway	0	1,04E-02	#NUM!	PPP2R5B
Calcium Signaling	0	5,35E-03	#NUM!	GRIN3A
Ferroptosis Signaling Pathway	0	1,69E-02	#NUM!	ERAS,SREBF2

## Sheet: Sign_pathways_and_functions_PNS
Ingenuity Canonical Pathways	Biological function	-log(p-value)	Ratio	z-score	Molecules
Cardiac Hypertrophy Signaling (Enhanced)	Human disease	1,48E00	3,07E-02	1,941	ADCY6,ADRA1A,APEX1,CTNNB1,ERAS,GATA4,GNA11,GNG12,GNG5,ITGA3,ITGB1,MAP3K10,NFKB1,PRKCE,PRKCG
Colorectal Cancer Metastasis Signaling	Human disease	1,46E00	3,67E-02	1,633	ADCY6,BAX,CCND1,CTNNB1,ERAS,GNA11,GNG12,GNG5,NFKB1
Opioid Signalling	Nervous system	1,7E00	5,81E-02	0,447	ADCY6,GNA11,GNG12,GNG5,PRKCG
Synaptic Long Term Potentiation	Nervous system	1,62E00	4,92E-02	1,342	ERAS,GNA11,GRIN3A,GRM1,PRKCE,PRKCG
α-Adrenergic Signaling	Nervous system	4,91E00	1,01E-01	1,342	ADCY6,ADRA1A,ERAS,GNA11,GNG12,GNG5,PHKA2,PRKCE,PRKCG,PYGL
IL-8 Signaling	Immune system	2,09E00	4,71E-02	1,342	BAX,CCND1,ERAS,GNA11,GNG12,GNG5,NFKB1,PRKCE,PRKCG
NF-κB Activation by Viruses	Immune system	2,59E00	7,89E-02	1,342	ERAS,ITGA3,ITGB1,NFKB1,PRKCE,PRKCG
Apoptosis Signaling	Cellular processes	1,53E00	5,26E-02	-2,000	BAX,DFFA,ERAS,NFKB1,PRKCE
Extra-nuclear estrogen signaling	Enviromental information processing	2,08E00	7,25E-02	-1,342	CAV2,CCND1,ESR2,GNG12,GNG5
Apelin Endothelial Signaling Pathway	Enviromental information processing	2,53E00	6,02E-02	1,342	ADCY6,ERAS,GNA11,GNG12,GNG5,NFKB1,PRKCE,PRKCG
Factors Promoting Cardiogenesis in Vertebrates	Enviromental information processing	1,36E00	4,26E-02	1,633	BMP1,CCND1,CTNNB1,GATA4,PRKCE,PRKCG
HGF Signaling	Enviromental information processing	2,07E00	5,51E-02	1,633	CCND1,ERAS,ITGA3,ITGB1,MAP3K10,PRKCE,PRKCG
P2Y Purigenic Receptor Signaling Pathway	Enviromental information processing	2,07E00	5,51E-02	1,342	ADCY6,ERAS,GNG12,GNG5,NFKB1,PRKCE,PRKCG
ESR-mediated signaling	Enviromental information processing	2,52E00	6,67E-02	2,449	CCND1,EBAG9,ESR2,JUND,KCTD6,PPID,USF1
